# Supplementary material for: Pyrimidine-based twisted donor–acceptor delayed fluorescence molecules: a new universal platform for highly efficient blue electroluminescence
Source: Chem Sci. 2016 Sep 26;8(2):953–60. doi: 10.1039/c6sc03793c (PMC5354065; doi:10.1039/c6sc03793c)
Supplement: Supplementary file 2 [file SC-008-C6SC03793C-s002.cif]

# Electronic Supplementary Material (ESI) for Chemical Science.
# This journal is © The Royal Society of Chemistry 2016

####################################################################### 
# 
# This file contains crystal structure data downloaded from the 
# Cambridge Structural Database (CSD) hosted by the Cambridge 
# Crystallographic Data Centre (CCDC).
# 
# Full information about CCDC data access policies and citation 
# guidelines are available at http://www.ccdc.cam.ac.uk/access/V1 
# 
# Audit and citation data items may have been added by the CCDC. 
# Please retain this information to preserve the provenance of 
# this file and to allow appropriate attribution of the data. 
# 
#######################################################################

data_inamori1602a
_database_code_depnum_ccdc_archive 'CCDC 1500786'
_audit_update_record             
;
2016-08-24 deposited with the CCDC.
2016-09-26 downloaded from the CCDC.
;

#==============================================================================
# CHEMICAL DATA

_chemical_formula_sum            'C99 H71 Cl3 N6'
_chemical_formula_moiety         'C99 H71 Cl3 N6'
_chemical_formula_weight         1451.05
_chemical_melting_point          ?

#==============================================================================
# CRYSTAL DATA
_space_group_crystal_system      triclinic
_space_group_name_H-M_alt        'P -1'
_space_group_name_Hall           '-P 1'
_space_group_IT_number           2
loop_
_symmetry_equiv_pos_site_id
_space_group_symop_operation_xyz
1 +X,+Y,+Z
2 -X,-Y,-Z
#------------------------------------------------------------------------------
_cell_length_a                   10.6057(11)
_cell_length_b                   13.3692(18)
_cell_length_c                   14.5882(17)
_cell_angle_alpha                80.422(10)
_cell_angle_beta                 78.548(11)
_cell_angle_gamma                70.256(9)
_cell_volume                     1897.0(4)
_cell_formula_units_Z            1
_cell_measurement_reflns_used    6963
_cell_measurement_theta_min      2.19
_cell_measurement_theta_max      30.60
_cell_measurement_temperature    123
#------------------------------------------------------------------------------
_exptl_crystal_description       prism
_exptl_crystal_colour            colorless
_exptl_crystal_size_max          0.200
_exptl_crystal_size_mid          0.160
_exptl_crystal_size_min          0.100
_exptl_crystal_density_diffrn    1.270
_exptl_crystal_density_meas      ?
_exptl_crystal_density_method    'not measured'
_exptl_crystal_F_000             758.00
_exptl_absorpt_coefficient_mu    0.176
_exptl_absorpt_correction_type   multi-scan
_exptl_absorpt_process_details   'REQAB (Rigaku, 1998)'
_exptl_absorpt_correction_T_min  0.869
_exptl_absorpt_correction_T_max  0.983

#==============================================================================
# EXPERIMENTAL DATA

_diffrn_ambient_temperature      123
_diffrn_radiation_type           'Mo K\a'
_diffrn_radiation_wavelength     0.71075
_diffrn_measurement_device_type  'Rigaku Saturn724'
_diffrn_measurement_method       \w
_diffrn_detector_area_resol_mean 14.222
_diffrn_reflns_number            21561
_diffrn_reflns_av_R_equivalents  0.0492
_diffrn_reflns_theta_max         27.520
_diffrn_reflns_theta_min         3.006
_diffrn_reflns_theta_full        25.242
_diffrn_measured_fraction_theta_max 0.979
_diffrn_measured_fraction_theta_full 0.991
_diffrn_reflns_Laue_measured_fraction_max 0.979
_diffrn_reflns_Laue_measured_fraction_full 0.991
_diffrn_reflns_point_group_measured_fraction_max 0.979
_diffrn_reflns_point_group_measured_fraction_full 0.991
_diffrn_reflns_limit_h_min       -13
_diffrn_reflns_limit_h_max       13
_diffrn_reflns_limit_k_min       -17
_diffrn_reflns_limit_k_max       17
_diffrn_reflns_limit_l_min       -18
_diffrn_reflns_limit_l_max       18
_diffrn_standards_number         0
_diffrn_standards_interval_count .
_diffrn_standards_decay_%        ?

#==============================================================================
# REFINEMENT DATA

_refine_special_details          
;
    Refinement was performed using all reflections. The weighted 
    R-factor (wR) and goodness of fit (S) are based on F^2^.
    R-factor (gt) are based on F. The threshold expression of
    F^2^ > 2.0 sigma(F^2^) is used only for calculating R-factor (gt).
;
_reflns_number_total             8546
_reflns_number_gt                6716
_reflns_threshold_expression     F^2^>2.0\s(F^2^)
_refine_ls_structure_factor_coef Fsqd
_refine_ls_R_factor_all          0.0927
_refine_ls_R_factor_gt           0.0731
_refine_ls_wR_factor_ref         0.1862
_refine_ls_wR_factor_gt          0.1727
_refine_ls_number_restraints     0
_refine_ls_hydrogen_treatment    constr
_refine_ls_number_reflns         8546
_refine_ls_number_parameters     507
_refine_ls_goodness_of_fit_ref   1.071
_refine_ls_weighting_scheme      calc
_refine_ls_weighting_details     
'w = 1/[\s^2^(Fo^2^)+(0.0785P)^2^+1.0225P] where P=(Fo^2^+2Fc^2^)/3'
_atom_sites_solution_hydrogens   geom
_atom_sites_solution_primary     direct
_atom_sites_solution_secondary   difmap
_refine_ls_shift/su_max          0.000
_refine_diff_density_max         0.63
_refine_diff_density_min         -0.45
_refine_ls_extinction_method     none
_refine_ls_extinction_coef       ?

loop_
_atom_type_symbol
_atom_type_description
_atom_type_scat_dispersion_real
_atom_type_scat_dispersion_imag
_atom_type_scat_source
C C 0.0033 0.0016
;
International Tables for Crystallography
(Vol. C, Tables 4.2.6.8 and 6.1.1.4)
;
N N 0.0061 0.0033
;
International Tables for Crystallography
(Vol. C, Tables 4.2.6.8 and 6.1.1.4)
;
Cl Cl 0.1484 0.1585
;
International Tables for Crystallography
(Vol. C, Tables 4.2.6.8 and 6.1.1.4)
;
H H 0.0000 0.0000
;
International Tables for Crystallography
(Vol. C, Table 6.1.1.4)
;

#==============================================================================
# ATOMIC COORDINATES AND THERMAL PARAMETERS

loop_
_atom_site_label
_atom_site_type_symbol
_atom_site_fract_x
_atom_site_fract_y
_atom_site_fract_z
_atom_site_U_iso_or_equiv
_atom_site_adp_type
_atom_site_occupancy
_atom_site_site_symmetry_multiplicity
_atom_site_calc_flag
_atom_site_refinement_flags
_atom_site_disorder_assembly
_atom_site_disorder_group
Cl1 Cl 0.1846(2) 0.06795(14) 0.56667(13) 0.0778(6) Uani 0.5 2 d . . .
Cl2 Cl 0.0762(3) 0.05179(19) 0.40252(18) 0.0759(8) Uani 0.5 2 d . . .
Cl3 Cl -0.0426(4) -0.0099(5) 0.5864(3) 0.149(2) Uani 0.5 2 d . . .
N1 N 0.44796(18) 0.27793(15) 0.53641(12) 0.0299(4) Uani 1 2 d . . .
N2 N 0.95414(17) 0.22450(14) 0.20624(12) 0.0265(4) Uani 1 2 d . . .
N3 N 0.80437(18) 0.17834(14) 0.13059(12) 0.0266(4) Uani 1 2 d . . .
C1 C 0.4470(2) 0.20567(17) 0.61836(14) 0.0269(4) Uani 1 2 d . . .
C2 C 0.5390(2) 0.10168(18) 0.62097(16) 0.0323(5) Uani 1 2 d . . .
C3 C 0.5383(2) 0.03222(18) 0.70223(16) 0.0322(5) Uani 1 2 d . . .
C4 C 0.4469(2) 0.06140(17) 0.78325(15) 0.0297(5) Uani 1 2 d . . .
C5 C 0.3562(2) 0.16394(17) 0.77908(15) 0.0280(5) Uani 1 2 d . . .
C6 C 0.3547(2) 0.23744(16) 0.69920(14) 0.0254(4) Uani 1 2 d . . .
C7 C 0.2629(2) 0.35156(16) 0.70440(14) 0.0242(4) Uani 1 2 d . . .
C8 C 0.2465(2) 0.40997(17) 0.60560(14) 0.0250(4) Uani 1 2 d . . .
C9 C 0.1406(2) 0.50548(17) 0.59398(15) 0.0276(4) Uani 1 2 d . . .
C10 C 0.1258(2) 0.56621(18) 0.50785(16) 0.0314(5) Uani 1 2 d . . .
C11 C 0.2217(2) 0.52826(19) 0.43096(16) 0.0345(5) Uani 1 2 d . . .
C12 C 0.3268(2) 0.43405(19) 0.43976(15) 0.0331(5) Uani 1 2 d . . .
C13 C 0.3409(2) 0.37401(17) 0.52747(14) 0.0264(4) Uani 1 2 d . . .
C14 C 0.4472(3) -0.01405(19) 0.87253(17) 0.0416(6) Uani 1 2 d . . .
C15 C 0.0112(3) 0.6692(2) 0.49965(18) 0.0404(6) Uani 1 2 d . . .
C16 C 0.1233(2) 0.36300(16) 0.76228(14) 0.0247(4) Uani 1 2 d . . .
C17 C 0.0275(2) 0.31816(17) 0.75153(15) 0.0279(5) Uani 1 2 d . . .
C18 C -0.0997(2) 0.34814(18) 0.80620(15) 0.0307(5) Uani 1 2 d . . .
C19 C -0.1308(2) 0.42265(18) 0.87008(16) 0.0317(5) Uani 1 2 d . . .
C20 C -0.0345(2) 0.46608(17) 0.88290(15) 0.0301(5) Uani 1 2 d . . .
C21 C 0.0938(2) 0.43494(16) 0.82917(14) 0.0251(4) Uani 1 2 d . . .
C22 C 0.2152(2) 0.46536(16) 0.82757(14) 0.0256(4) Uani 1 2 d . . .
C23 C 0.2405(2) 0.52888(17) 0.88283(15) 0.0302(5) Uani 1 2 d . . .
C24 C 0.3693(3) 0.53782(19) 0.87034(16) 0.0346(5) Uani 1 2 d . . .
C25 C 0.4712(2) 0.48535(19) 0.80210(16) 0.0340(5) Uani 1 2 d . . .
C26 C 0.4447(2) 0.42384(18) 0.74510(15) 0.0299(5) Uani 1 2 d . . .
C27 C 0.3167(2) 0.41396(16) 0.75820(14) 0.0255(4) Uani 1 2 d . . .
C28 C 0.5516(2) 0.25126(17) 0.45630(14) 0.0282(5) Uani 1 2 d . . .
C29 C 0.6526(2) 0.29863(19) 0.43835(16) 0.0334(5) Uani 1 2 d . . .
C30 C 0.7468(2) 0.28179(19) 0.35693(15) 0.0317(5) Uani 1 2 d . . .
C31 C 0.7408(2) 0.21770(17) 0.29273(14) 0.0266(4) Uani 1 2 d . . .
C32 C 0.6397(2) 0.16910(19) 0.31237(15) 0.0318(5) Uani 1 2 d . . .
C33 C 0.5457(2) 0.18551(19) 0.39430(15) 0.0325(5) Uani 1 2 d . . .
C34 C 0.8393(2) 0.20505(16) 0.20450(14) 0.0249(4) Uani 1 2 d . . .
C35 C 1.0421(2) 0.22035(16) 0.12561(14) 0.0257(4) Uani 1 2 d . . .
C36 C 1.0140(2) 0.19461(17) 0.04491(15) 0.0272(4) Uani 1 2 d . . .
C37 C 0.8938(2) 0.17226(16) 0.05044(14) 0.0251(4) Uani 1 2 d . . .
C38 C 1.1653(2) 0.24770(17) 0.12842(15) 0.0272(4) Uani 1 2 d . . .
C39 C 1.1978(2) 0.25305(18) 0.21506(16) 0.0329(5) Uani 1 2 d . . .
C40 C 1.3102(2) 0.2819(2) 0.21985(19) 0.0397(6) Uani 1 2 d . . .
C41 C 1.3918(2) 0.30424(19) 0.1378(2) 0.0402(6) Uani 1 2 d . . .
C42 C 1.3597(2) 0.30085(19) 0.05135(18) 0.0366(5) Uani 1 2 d . . .
C43 C 1.2475(2) 0.27246(17) 0.04653(16) 0.0308(5) Uani 1 2 d . . .
C44 C 0.8573(2) 0.14375(17) -0.03250(14) 0.0267(4) Uani 1 2 d . . .
C45 C 0.9555(2) 0.09199(17) -0.10252(15) 0.0306(5) Uani 1 2 d . . .
C46 C 0.9186(3) 0.06958(19) -0.18102(17) 0.0376(5) Uani 1 2 d . . .
C47 C 0.7838(3) 0.0988(2) -0.19052(17) 0.0426(6) Uani 1 2 d . . .
C48 C 0.6845(3) 0.1505(2) -0.12107(17) 0.0414(6) Uani 1 2 d . . .
C49 C 0.7210(2) 0.17193(19) -0.04210(16) 0.0336(5) Uani 1 2 d . . .
C50 C 0.1063(8) -0.0017(6) 0.5177(5) 0.079(2) Uani 0.5 2 d . . .
H2 H 0.602 0.07895 0.56651 0.0388 Uiso 1 2 calc R . .
H3 H 0.60212 -0.0376 0.70284 0.0386 Uiso 1 2 calc R . .
H5 H 0.29176 0.18525 0.8333 0.0336 Uiso 1 2 calc R . .
H9 H 0.07622 0.52969 0.64743 0.0331 Uiso 1 2 calc R . .
H11 H 0.21445 0.56829 0.37091 0.0414 Uiso 1 2 calc R . .
H12 H 0.39007 0.40972 0.38587 0.0397 Uiso 1 2 calc R . .
H14A H 0.40956 0.02723 0.92674 0.0500 Uiso 1 2 calc R . .
H14B H 0.54032 -0.05925 0.87816 0.0500 Uiso 1 2 calc R . .
H14C H 0.39176 -0.05914 0.87067 0.0500 Uiso 1 2 calc R . .
H15A H -0.06423 0.65608 0.47968 0.0485 Uiso 1 2 calc R . .
H15B H 0.04229 0.72115 0.4531 0.0485 Uiso 1 2 calc R . .
H15C H -0.01919 0.69763 0.56083 0.0485 Uiso 1 2 calc R . .
H17 H 0.04856 0.26774 0.70749 0.0335 Uiso 1 2 calc R . .
H18 H -0.16594 0.31749 0.7999 0.0368 Uiso 1 2 calc R . .
H19 H -0.21922 0.44413 0.90542 0.0380 Uiso 1 2 calc R . .
H20 H -0.05567 0.51602 0.92739 0.0361 Uiso 1 2 calc R . .
H23 H 0.17075 0.56575 0.92857 0.0362 Uiso 1 2 calc R . .
H24 H 0.38846 0.58017 0.90868 0.0415 Uiso 1 2 calc R . .
H25 H 0.55931 0.49176 0.7946 0.0408 Uiso 1 2 calc R . .
H26 H 0.51349 0.38905 0.6978 0.0359 Uiso 1 2 calc R . .
H29 H 0.65748 0.34256 0.48159 0.0401 Uiso 1 2 calc R . .
H30 H 0.81628 0.31434 0.3448 0.0381 Uiso 1 2 calc R . .
H32 H 0.63483 0.12457 0.26963 0.0381 Uiso 1 2 calc R . .
H33 H 0.47746 0.15162 0.40772 0.0390 Uiso 1 2 calc R . .
H36 H 1.07533 0.1924 -0.01241 0.0326 Uiso 1 2 calc R . .
H39 H 1.14254 0.2368 0.27143 0.0395 Uiso 1 2 calc R . .
H40 H 1.33102 0.28621 0.27917 0.0477 Uiso 1 2 calc R . .
H41 H 1.47018 0.32201 0.14089 0.0482 Uiso 1 2 calc R . .
H42 H 1.41476 0.31801 -0.0048 0.0439 Uiso 1 2 calc R . .
H43 H 1.22618 0.2698 -0.01309 0.0370 Uiso 1 2 calc R . .
H45 H 1.04866 0.0718 -0.09658 0.0367 Uiso 1 2 calc R . .
H46 H 0.98644 0.03397 -0.22837 0.0451 Uiso 1 2 calc R . .
H47 H 0.7588 0.0836 -0.24444 0.0511 Uiso 1 2 calc R . .
H48 H 0.59153 0.17125 -0.12772 0.0496 Uiso 1 2 calc R . .
H49 H 0.65277 0.20603 0.00582 0.0403 Uiso 1 2 calc R . .
H50 H 0.1696 -0.0763 0.51422 0.0942 Uiso 0.5 2 calc R . .


loop_
_atom_site_aniso_label
_atom_site_aniso_U_11
_atom_site_aniso_U_22
_atom_site_aniso_U_33
_atom_site_aniso_U_12
_atom_site_aniso_U_13
_atom_site_aniso_U_23
Cl1 0.0875(12) 0.0527(9) 0.0692(11) 0.0212(8) -0.0295(10) -0.0118(8)
Cl2 0.100(2) 0.0707(12) 0.0348(10) -0.0010(12) 0.0001(12) -0.0136(8)
Cl3 0.122(2) 0.284(6) 0.0471(14) -0.088(3) 0.0176(14) -0.018(3)
N1 0.0311(10) 0.0306(10) 0.0217(9) -0.0069(8) 0.0043(8) -0.0016(7)
N2 0.0257(9) 0.0323(10) 0.0234(9) -0.0129(8) -0.0006(7) -0.0037(7)
N3 0.0283(9) 0.0292(9) 0.0228(9) -0.0113(8) -0.0013(7) -0.0023(7)
C1 0.0285(11) 0.0311(11) 0.0231(10) -0.0118(9) -0.0027(9) -0.0047(8)
C2 0.0338(12) 0.0316(12) 0.0283(11) -0.0064(10) -0.0006(10) -0.0072(9)
C3 0.0357(12) 0.0266(11) 0.0331(12) -0.0066(9) -0.0061(10) -0.0061(9)
C4 0.0375(12) 0.0272(11) 0.0266(11) -0.0121(9) -0.0066(10) -0.0030(8)
C5 0.0338(12) 0.0285(11) 0.0224(10) -0.0123(9) -0.0003(9) -0.0040(8)
C6 0.0282(11) 0.0254(10) 0.0244(10) -0.0107(9) -0.0032(9) -0.0041(8)
C7 0.0278(11) 0.0244(10) 0.0203(10) -0.0095(8) -0.0001(8) -0.0038(8)
C8 0.0267(10) 0.0297(11) 0.0210(10) -0.0126(9) -0.0031(8) -0.0024(8)
C9 0.0288(11) 0.0293(11) 0.0261(11) -0.0110(9) -0.0027(9) -0.0052(8)
C10 0.0357(12) 0.0320(12) 0.0305(11) -0.0132(10) -0.0101(10) -0.0025(9)
C11 0.0432(13) 0.0385(13) 0.0245(11) -0.0164(11) -0.0108(10) 0.0037(9)
C12 0.0363(12) 0.0401(13) 0.0221(11) -0.0143(10) 0.0002(9) -0.0022(9)
C13 0.0278(11) 0.0273(11) 0.0250(10) -0.0108(9) -0.0027(9) -0.0028(8)
C14 0.0606(17) 0.0314(12) 0.0306(12) -0.0124(12) -0.0091(12) 0.0012(10)
C15 0.0449(14) 0.0387(13) 0.0354(13) -0.0078(11) -0.0141(11) -0.0003(10)
C16 0.0282(11) 0.0242(10) 0.0213(10) -0.0095(8) -0.0034(8) 0.0007(8)
C17 0.0318(11) 0.0299(11) 0.0231(10) -0.0126(9) -0.0030(9) -0.0013(8)
C18 0.0294(11) 0.0362(12) 0.0273(11) -0.0145(10) -0.0049(9) 0.0035(9)
C19 0.0270(11) 0.0345(12) 0.0286(11) -0.0075(9) 0.0002(9) 0.0003(9)
C20 0.0315(12) 0.0278(11) 0.0266(11) -0.0056(9) -0.0005(9) -0.0034(8)
C21 0.0298(11) 0.0228(10) 0.0203(10) -0.0079(8) -0.0014(8) 0.0003(8)
C22 0.0337(11) 0.0222(10) 0.0209(10) -0.0105(9) -0.0029(9) -0.0001(8)
C23 0.0411(13) 0.0270(11) 0.0245(10) -0.0151(10) -0.0004(10) -0.0044(8)
C24 0.0498(14) 0.0336(12) 0.0273(11) -0.0214(11) -0.0069(10) -0.0039(9)
C25 0.0377(13) 0.0383(13) 0.0321(12) -0.0210(11) -0.0034(10) -0.0036(10)
C26 0.0309(11) 0.0322(11) 0.0264(11) -0.0110(9) -0.0011(9) -0.0043(9)
C27 0.0321(11) 0.0238(10) 0.0208(10) -0.0106(9) -0.0039(9) 0.0006(8)
C28 0.0292(11) 0.0323(11) 0.0213(10) -0.0092(9) -0.0007(9) -0.0029(8)
C29 0.0380(13) 0.0389(13) 0.0262(11) -0.0158(10) 0.0004(10) -0.0097(9)
C30 0.0334(12) 0.0375(12) 0.0286(11) -0.0174(10) -0.0000(10) -0.0080(9)
C31 0.0275(11) 0.0303(11) 0.0221(10) -0.0098(9) -0.0027(9) -0.0025(8)
C32 0.0335(12) 0.0411(13) 0.0257(11) -0.0184(10) 0.0013(9) -0.0101(9)
C33 0.0338(12) 0.0424(13) 0.0266(11) -0.0211(10) 0.0015(10) -0.0058(9)
C34 0.0259(10) 0.0263(10) 0.0225(10) -0.0086(8) -0.0028(8) -0.0029(8)
C35 0.0243(10) 0.0263(10) 0.0247(10) -0.0070(8) -0.0022(9) -0.0015(8)
C36 0.0267(11) 0.0301(11) 0.0235(10) -0.0091(9) 0.0001(9) -0.0038(8)
C37 0.0266(10) 0.0260(10) 0.0224(10) -0.0095(8) -0.0020(8) -0.0015(8)
C38 0.0257(11) 0.0260(10) 0.0298(11) -0.0083(8) -0.0035(9) -0.0034(8)
C39 0.0319(12) 0.0352(12) 0.0336(12) -0.0128(10) -0.0044(10) -0.0050(9)
C40 0.0353(13) 0.0426(14) 0.0471(14) -0.0145(11) -0.0104(11) -0.0111(11)
C41 0.0277(12) 0.0336(13) 0.0625(17) -0.0134(10) -0.0075(12) -0.0059(11)
C42 0.0279(12) 0.0325(12) 0.0458(14) -0.0109(10) 0.0011(11) 0.0007(10)
C43 0.0261(11) 0.0296(11) 0.0333(12) -0.0074(9) -0.0017(9) -0.0008(9)
C44 0.0317(11) 0.0282(11) 0.0226(10) -0.0141(9) -0.0026(9) -0.0017(8)
C45 0.0356(12) 0.0276(11) 0.0280(11) -0.0092(9) -0.0036(10) -0.0045(9)
C46 0.0469(14) 0.0372(13) 0.0302(12) -0.0140(11) -0.0017(11) -0.0110(10)
C47 0.0559(16) 0.0508(15) 0.0299(12) -0.0238(13) -0.0096(12) -0.0104(11)
C48 0.0392(14) 0.0568(16) 0.0366(13) -0.0233(12) -0.0090(11) -0.0074(11)
C49 0.0325(12) 0.0428(13) 0.0286(11) -0.0169(10) -0.0018(10) -0.0050(10)
C50 0.080(5) 0.063(4) 0.051(4) 0.019(4) 0.007(3) 0.000(3)

#==============================================================================
_computing_data_collection       'CrystalClear (Rigaku Inc., 2008)'
_computing_cell_refinement       CrystalClear
_computing_data_reduction        CrystalClear
_computing_structure_solution    'Superflip (Palatinus, et al., 2007)'
_computing_structure_refinement  'SHELXL2013 (Sheldrick, 2008)'
_computing_publication_material  'CrystalStructure 4.1 (Rigaku, 2014)'
_computing_molecular_graphics    'CrystalStructure 4.1'

#==============================================================================
# MOLECULAR GEOMETRY

_geom_special_details            
;
    ENTER SPECIAL DETAILS OF THE MOLECULAR GEOMETRY
;

loop_
_geom_bond_atom_site_label_1
_geom_bond_atom_site_label_2
_geom_bond_distance
_geom_bond_publ_flag
_geom_bond_site_symmetry_1
_geom_bond_site_symmetry_2
Cl1 C50 1.745(10) yes . .
Cl2 C50 1.759(7) yes . .
Cl3 C50 1.721(9) yes . .
N1 C1 1.407(3) yes . .
N1 C13 1.405(2) yes . .
N1 C28 1.437(2) yes . .
N2 C34 1.334(3) yes . .
N2 C35 1.345(2) yes . .
N3 C34 1.343(3) yes . .
N3 C37 1.346(2) yes . .
C1 C2 1.402(3) yes . .
C1 C6 1.399(3) yes . .
C2 C3 1.379(3) yes . .
C3 C4 1.390(3) yes . .
C4 C5 1.383(3) yes . .
C4 C14 1.509(3) yes . .
C5 C6 1.393(3) yes . .
C6 C7 1.512(3) yes . .
C7 C8 1.533(3) yes . .
C7 C16 1.524(3) yes . .
C7 C27 1.534(4) yes . .
C8 C9 1.398(3) yes . .
C8 C13 1.392(3) yes . .
C9 C10 1.384(3) yes . .
C10 C11 1.392(3) yes . .
C10 C15 1.504(3) yes . .
C11 C12 1.378(3) yes . .
C12 C13 1.399(3) yes . .
C16 C17 1.386(4) yes . .
C16 C21 1.401(3) yes . .
C17 C18 1.390(3) yes . .
C18 C19 1.391(4) yes . .
C19 C20 1.389(4) yes . .
C20 C21 1.394(3) yes . .
C21 C22 1.471(4) yes . .
C22 C23 1.382(4) yes . .
C22 C27 1.398(3) yes . .
C23 C24 1.385(4) yes . .
C24 C25 1.394(3) yes . .
C25 C26 1.387(4) yes . .
C26 C27 1.381(4) yes . .
C28 C29 1.382(4) yes . .
C28 C33 1.385(4) yes . .
C29 C30 1.388(3) yes . .
C30 C31 1.394(4) yes . .
C31 C32 1.394(4) yes . .
C31 C34 1.482(3) yes . .
C32 C33 1.392(3) yes . .
C35 C36 1.392(3) yes . .
C35 C38 1.480(4) yes . .
C36 C37 1.389(4) yes . .
C37 C44 1.483(3) yes . .
C38 C39 1.393(4) yes . .
C38 C43 1.395(3) yes . .
C39 C40 1.387(4) yes . .
C40 C41 1.385(4) yes . .
C41 C42 1.381(4) yes . .
C42 C43 1.383(4) yes . .
C44 C45 1.390(3) yes . .
C44 C49 1.395(3) yes . .
C45 C46 1.388(4) yes . .
C46 C47 1.378(4) yes . .
C47 C48 1.390(3) yes . .
C48 C49 1.386(4) yes . .
C2 H2 0.950 no . .
C3 H3 0.950 no . .
C5 H5 0.950 no . .
C9 H9 0.950 no . .
C11 H11 0.950 no . .
C12 H12 0.950 no . .
C14 H14A 0.980 no . .
C14 H14B 0.980 no . .
C14 H14C 0.980 no . .
C15 H15A 0.980 no . .
C15 H15B 0.980 no . .
C15 H15C 0.980 no . .
C17 H17 0.950 no . .
C18 H18 0.950 no . .
C19 H19 0.950 no . .
C20 H20 0.950 no . .
C23 H23 0.950 no . .
C24 H24 0.950 no . .
C25 H25 0.950 no . .
C26 H26 0.950 no . .
C29 H29 0.950 no . .
C30 H30 0.950 no . .
C32 H32 0.950 no . .
C33 H33 0.950 no . .
C36 H36 0.950 no . .
C39 H39 0.950 no . .
C40 H40 0.950 no . .
C41 H41 0.950 no . .
C42 H42 0.950 no . .
C43 H43 0.950 no . .
C45 H45 0.950 no . .
C46 H46 0.950 no . .
C47 H47 0.950 no . .
C48 H48 0.950 no . .
C49 H49 0.950 no . .
C50 H50 1.000 no . .

loop_
_geom_angle_atom_site_label_1
_geom_angle_atom_site_label_2
_geom_angle_atom_site_label_3
_geom_angle
_geom_angle_publ_flag
_geom_angle_site_symmetry_1
_geom_angle_site_symmetry_2
_geom_angle_site_symmetry_3
C1 N1 C13 120.80(16) yes . . .
C1 N1 C28 120.99(16) yes . . .
C13 N1 C28 117.97(16) yes . . .
C34 N2 C35 117.2(2) yes . . .
C34 N3 C37 116.3(2) yes . . .
N1 C1 C2 120.93(17) yes . . .
N1 C1 C6 120.11(17) yes . . .
C2 C1 C6 118.96(18) yes . . .
C1 C2 C3 120.30(19) yes . . .
C2 C3 C4 121.92(19) yes . . .
C3 C4 C5 116.95(19) yes . . .
C3 C4 C14 121.97(18) yes . . .
C5 C4 C14 121.07(18) yes . . .
C4 C5 C6 123.15(18) yes . . .
C1 C6 C5 118.70(17) yes . . .
C1 C6 C7 121.60(17) yes . . .
C5 C6 C7 119.47(17) yes . . .
C6 C7 C8 110.84(16) yes . . .
C6 C7 C16 114.52(18) yes . . .
C6 C7 C27 111.84(18) yes . . .
C8 C7 C16 109.30(17) yes . . .
C8 C7 C27 109.00(18) yes . . .
C16 C7 C27 100.84(17) yes . . .
C7 C8 C9 119.77(17) yes . . .
C7 C8 C13 121.21(16) yes . . .
C9 C8 C13 118.85(18) yes . . .
C8 C9 C10 122.72(18) yes . . .
C9 C10 C11 117.17(18) yes . . .
C9 C10 C15 120.49(19) yes . . .
C11 C10 C15 122.3(2) yes . . .
C10 C11 C12 121.6(2) yes . . .
C11 C12 C13 120.48(19) yes . . .
N1 C13 C8 120.39(17) yes . . .
N1 C13 C12 120.48(17) yes . . .
C8 C13 C12 119.13(17) yes . . .
C7 C16 C17 128.5(2) yes . . .
C7 C16 C21 110.8(2) yes . . .
C17 C16 C21 120.60(19) yes . . .
C16 C17 C18 118.9(2) yes . . .
C17 C18 C19 120.5(3) yes . . .
C18 C19 C20 120.9(2) yes . . .
C19 C20 C21 118.7(2) yes . . .
C16 C21 C20 120.3(2) yes . . .
C16 C21 C22 108.53(17) yes . . .
C20 C21 C22 131.2(2) yes . . .
C21 C22 C23 131.02(18) yes . . .
C21 C22 C27 108.4(2) yes . . .
C23 C22 C27 120.5(2) yes . . .
C22 C23 C24 118.8(2) yes . . .
C23 C24 C25 120.7(3) yes . . .
C24 C25 C26 120.4(2) yes . . .
C25 C26 C27 118.95(19) yes . . .
C7 C27 C22 110.8(2) yes . . .
C7 C27 C26 128.64(18) yes . . .
C22 C27 C26 120.6(2) yes . . .
N1 C28 C29 118.6(2) yes . . .
N1 C28 C33 121.0(2) yes . . .
C29 C28 C33 120.26(19) yes . . .
C28 C29 C30 119.8(3) yes . . .
C29 C30 C31 120.8(3) yes . . .
C30 C31 C32 118.86(19) yes . . .
C30 C31 C34 119.5(2) yes . . .
C32 C31 C34 121.6(2) yes . . .
C31 C32 C33 120.3(2) yes . . .
C28 C33 C32 120.0(3) yes . . .
N2 C34 N3 126.35(18) yes . . .
N2 C34 C31 115.6(2) yes . . .
N3 C34 C31 118.0(2) yes . . .
N2 C35 C36 120.6(2) yes . . .
N2 C35 C38 116.0(2) yes . . .
C36 C35 C38 123.42(18) yes . . .
C35 C36 C37 118.21(19) yes . . .
N3 C37 C36 121.3(2) yes . . .
N3 C37 C44 117.4(2) yes . . .
C36 C37 C44 121.25(18) yes . . .
C35 C38 C39 119.35(19) yes . . .
C35 C38 C43 121.9(2) yes . . .
C39 C38 C43 118.7(2) yes . . .
C38 C39 C40 120.7(2) yes . . .
C39 C40 C41 119.7(3) yes . . .
C40 C41 C42 120.3(3) yes . . .
C41 C42 C43 120.0(2) yes . . .
C38 C43 C42 120.6(2) yes . . .
C37 C44 C45 121.8(2) yes . . .
C37 C44 C49 119.34(18) yes . . .
C45 C44 C49 118.9(2) yes . . .
C44 C45 C46 120.5(2) yes . . .
C45 C46 C47 120.2(2) yes . . .
C46 C47 C48 119.9(3) yes . . .
C47 C48 C49 120.0(3) yes . . .
C44 C49 C48 120.5(2) yes . . .
Cl1 C50 Cl2 113.0(5) yes . . .
Cl1 C50 Cl3 112.4(4) yes . . .
Cl2 C50 Cl3 109.6(5) yes . . .
C1 C2 H2 119.851 no . . .
C3 C2 H2 119.845 no . . .
C2 C3 H3 119.044 no . . .
C4 C3 H3 119.036 no . . .
C4 C5 H5 118.428 no . . .
C6 C5 H5 118.425 no . . .
C8 C9 H9 118.631 no . . .
C10 C9 H9 118.648 no . . .
C10 C11 H11 119.175 no . . .
C12 C11 H11 119.180 no . . .
C11 C12 H12 119.756 no . . .
C13 C12 H12 119.764 no . . .
C4 C14 H14A 109.470 no . . .
C4 C14 H14B 109.465 no . . .
C4 C14 H14C 109.470 no . . .
H14A C14 H14B 109.481 no . . .
H14A C14 H14C 109.469 no . . .
H14B C14 H14C 109.472 no . . .
C10 C15 H15A 109.466 no . . .
C10 C15 H15B 109.472 no . . .
C10 C15 H15C 109.470 no . . .
H15A C15 H15B 109.477 no . . .
H15A C15 H15C 109.471 no . . .
H15B C15 H15C 109.471 no . . .
C16 C17 H17 120.526 no . . .
C18 C17 H17 120.535 no . . .
C17 C18 H18 119.745 no . . .
C19 C18 H18 119.730 no . . .
C18 C19 H19 119.540 no . . .
C20 C19 H19 119.554 no . . .
C19 C20 H20 120.670 no . . .
C21 C20 H20 120.666 no . . .
C22 C23 H23 120.589 no . . .
C24 C23 H23 120.591 no . . .
C23 C24 H24 119.647 no . . .
C25 C24 H24 119.637 no . . .
C24 C25 H25 119.830 no . . .
C26 C25 H25 119.815 no . . .
C25 C26 H26 120.526 no . . .
C27 C26 H26 120.522 no . . .
C28 C29 H29 120.114 no . . .
C30 C29 H29 120.127 no . . .
C29 C30 H30 119.603 no . . .
C31 C30 H30 119.603 no . . .
C31 C32 H32 119.847 no . . .
C33 C32 H32 119.851 no . . .
C28 C33 H33 119.996 no . . .
C32 C33 H33 120.010 no . . .
C35 C36 H36 120.892 no . . .
C37 C36 H36 120.899 no . . .
C38 C39 H39 119.666 no . . .
C40 C39 H39 119.657 no . . .
C39 C40 H40 120.165 no . . .
C41 C40 H40 120.161 no . . .
C40 C41 H41 119.839 no . . .
C42 C41 H41 119.842 no . . .
C41 C42 H42 119.995 no . . .
C43 C42 H42 119.997 no . . .
C38 C43 H43 119.702 no . . .
C42 C43 H43 119.696 no . . .
C44 C45 H45 119.727 no . . .
C46 C45 H45 119.738 no . . .
C45 C46 H46 119.882 no . . .
C47 C46 H46 119.879 no . . .
C46 C47 H47 120.069 no . . .
C48 C47 H47 120.058 no . . .
C47 C48 H48 120.006 no . . .
C49 C48 H48 119.990 no . . .
C44 C49 H49 119.774 no . . .
C48 C49 H49 119.768 no . . .
Cl1 C50 H50 107.199 no . . .
Cl2 C50 H50 107.198 no . . .
Cl3 C50 H50 107.204 no . . .

loop_
_geom_torsion_atom_site_label_1
_geom_torsion_atom_site_label_2
_geom_torsion_atom_site_label_3
_geom_torsion_atom_site_label_4
_geom_torsion
_geom_torsion_publ_flag
_geom_torsion_site_symmetry_1
_geom_torsion_site_symmetry_2
_geom_torsion_site_symmetry_3
_geom_torsion_site_symmetry_4
C1 N1 C13 C8 13.2(4) no . . . .
C1 N1 C13 C12 -166.0(2) no . . . .
C13 N1 C1 C2 167.8(2) no . . . .
C13 N1 C1 C6 -13.0(4) no . . . .
C1 N1 C28 C29 -105.3(2) no . . . .
C1 N1 C28 C33 79.3(3) no . . . .
C28 N1 C1 C2 -6.4(4) no . . . .
C28 N1 C1 C6 172.8(2) no . . . .
C13 N1 C28 C29 80.4(3) no . . . .
C13 N1 C28 C33 -95.0(2) no . . . .
C28 N1 C13 C8 -172.5(2) no . . . .
C28 N1 C13 C12 8.4(3) no . . . .
C34 N2 C35 C36 -1.2(3) no . . . .
C34 N2 C35 C38 176.98(14) no . . . .
C35 N2 C34 N3 2.2(3) no . . . .
C35 N2 C34 C31 -175.93(14) no . . . .
C34 N3 C37 C36 -1.2(2) no . . . .
C34 N3 C37 C44 -179.53(14) no . . . .
C37 N3 C34 N2 -1.0(3) no . . . .
C37 N3 C34 C31 177.12(14) no . . . .
N1 C1 C2 C3 179.0(2) no . . . .
N1 C1 C6 C5 179.8(2) no . . . .
N1 C1 C6 C7 -5.7(4) no . . . .
C2 C1 C6 C5 -0.9(4) no . . . .
C2 C1 C6 C7 173.6(2) no . . . .
C6 C1 C2 C3 -0.2(4) no . . . .
C1 C2 C3 C4 0.8(4) no . . . .
C2 C3 C4 C5 -0.2(4) no . . . .
C2 C3 C4 C14 -179.2(2) no . . . .
C3 C4 C5 C6 -1.0(4) no . . . .
C14 C4 C5 C6 178.0(2) no . . . .
C4 C5 C6 C1 1.6(4) no . . . .
C4 C5 C6 C7 -173.0(2) no . . . .
C1 C6 C7 C8 21.4(3) no . . . .
C1 C6 C7 C16 145.6(2) no . . . .
C1 C6 C7 C27 -100.5(2) no . . . .
C5 C6 C7 C8 -164.2(2) no . . . .
C5 C6 C7 C16 -40.0(3) no . . . .
C5 C6 C7 C27 73.9(3) no . . . .
C6 C7 C8 C9 163.6(2) no . . . .
C6 C7 C8 C13 -21.2(3) no . . . .
C6 C7 C16 C17 -55.9(3) no . . . .
C6 C7 C16 C21 128.53(18) no . . . .
C6 C7 C27 C22 -129.51(15) no . . . .
C6 C7 C27 C26 51.0(2) no . . . .
C8 C7 C16 C17 69.2(2) no . . . .
C8 C7 C16 C21 -106.43(19) no . . . .
C16 C7 C8 C9 36.4(3) no . . . .
C16 C7 C8 C13 -148.3(2) no . . . .
C8 C7 C27 C22 107.58(16) no . . . .
C8 C7 C27 C26 -71.9(2) no . . . .
C27 C7 C8 C9 -72.9(2) no . . . .
C27 C7 C8 C13 102.3(2) no . . . .
C16 C7 C27 C22 -7.37(18) no . . . .
C16 C7 C27 C26 173.12(16) no . . . .
C27 C7 C16 C17 -176.11(16) no . . . .
C27 C7 C16 C21 8.29(18) no . . . .
C7 C8 C9 C10 175.2(2) no . . . .
C7 C8 C13 N1 5.2(4) no . . . .
C7 C8 C13 C12 -175.6(2) no . . . .
C9 C8 C13 N1 -179.5(2) no . . . .
C9 C8 C13 C12 -0.3(4) no . . . .
C13 C8 C9 C10 -0.2(4) no . . . .
C8 C9 C10 C11 0.2(4) no . . . .
C8 C9 C10 C15 -179.0(2) no . . . .
C9 C10 C11 C12 0.2(4) no . . . .
C15 C10 C11 C12 179.5(2) no . . . .
C10 C11 C12 C13 -0.7(4) no . . . .
C11 C12 C13 N1 179.9(2) no . . . .
C11 C12 C13 C8 0.8(4) no . . . .
C7 C16 C17 C18 -173.30(16) no . . . .
C7 C16 C21 C20 173.09(14) no . . . .
C7 C16 C21 C22 -6.5(2) no . . . .
C17 C16 C21 C20 -2.9(3) no . . . .
C17 C16 C21 C22 177.54(16) no . . . .
C21 C16 C17 C18 1.9(3) no . . . .
C16 C17 C18 C19 0.6(3) no . . . .
C17 C18 C19 C20 -2.1(3) no . . . .
C18 C19 C20 C21 1.1(3) no . . . .
C19 C20 C21 C16 1.4(3) no . . . .
C19 C20 C21 C22 -179.21(17) no . . . .
C16 C21 C22 C23 -176.07(17) no . . . .
C16 C21 C22 C27 1.5(2) no . . . .
C20 C21 C22 C23 4.5(3) no . . . .
C20 C21 C22 C27 -178.01(18) no . . . .
C21 C22 C23 C24 175.17(17) no . . . .
C21 C22 C27 C7 4.1(2) no . . . .
C21 C22 C27 C26 -176.39(15) no . . . .
C23 C22 C27 C7 -178.11(15) no . . . .
C23 C22 C27 C26 1.4(3) no . . . .
C27 C22 C23 C24 -2.1(3) no . . . .
C22 C23 C24 C25 1.2(3) no . . . .
C23 C24 C25 C26 0.5(3) no . . . .
C24 C25 C26 C27 -1.1(3) no . . . .
C25 C26 C27 C7 179.67(17) no . . . .
C25 C26 C27 C22 0.2(3) no . . . .
N1 C28 C29 C30 -174.24(15) no . . . .
N1 C28 C33 C32 173.74(15) no . . . .
C29 C28 C33 C32 -1.6(3) no . . . .
C33 C28 C29 C30 1.2(3) no . . . .
C28 C29 C30 C31 0.1(3) no . . . .
C29 C30 C31 C32 -1.1(3) no . . . .
C29 C30 C31 C34 177.38(17) no . . . .
C30 C31 C32 C33 0.7(3) no . . . .
C30 C31 C34 N2 22.4(2) no . . . .
C30 C31 C34 N3 -155.94(17) no . . . .
C32 C31 C34 N2 -159.22(17) no . . . .
C32 C31 C34 N3 22.5(3) no . . . .
C34 C31 C32 C33 -177.74(15) no . . . .
C31 C32 C33 C28 0.6(3) no . . . .
N2 C35 C36 C37 -0.7(3) no . . . .
N2 C35 C38 C39 13.6(2) no . . . .
N2 C35 C38 C43 -163.85(16) no . . . .
C36 C35 C38 C39 -168.22(16) no . . . .
C36 C35 C38 C43 14.3(3) no . . . .
C38 C35 C36 C37 -178.82(15) no . . . .
C35 C36 C37 N3 2.0(3) no . . . .
C35 C36 C37 C44 -179.72(15) no . . . .
N3 C37 C44 C45 -152.13(17) no . . . .
N3 C37 C44 C49 29.6(3) no . . . .
C36 C37 C44 C45 29.6(3) no . . . .
C36 C37 C44 C49 -148.73(18) no . . . .
C35 C38 C39 C40 -177.90(16) no . . . .
C35 C38 C43 C42 178.04(16) no . . . .
C39 C38 C43 C42 0.6(3) no . . . .
C43 C38 C39 C40 -0.3(3) no . . . .
C38 C39 C40 C41 -0.8(3) no . . . .
C39 C40 C41 C42 1.8(3) no . . . .
C40 C41 C42 C43 -1.6(3) no . . . .
C41 C42 C43 C38 0.4(3) no . . . .
C37 C44 C45 C46 -177.74(17) no . . . .
C37 C44 C49 C48 177.05(18) no . . . .
C45 C44 C49 C48 -1.3(3) no . . . .
C49 C44 C45 C46 0.5(3) no . . . .
C44 C45 C46 C47 0.2(3) no . . . .
C45 C46 C47 C48 -0.2(4) no . . . .
C46 C47 C48 C49 -0.5(4) no . . . .
C47 C48 C49 C44 1.3(4) no . . . .

loop_
_geom_contact_atom_site_label_1
_geom_contact_atom_site_label_2
_geom_contact_distance
_geom_contact_publ_flag
_geom_contact_site_symmetry_1
_geom_contact_site_symmetry_2
N1 C7 2.901(3) no . .
N2 C30 2.785(3) no . .
N2 C37 2.733(3) no . .
N2 C39 2.767(3) no . .
N3 C32 2.880(3) no . .
N3 C35 2.748(3) no . .
N3 C49 2.854(3) no . .
C1 C4 2.822(3) no . .
C1 C8 2.843(3) no . .
C1 C27 3.464(3) no . .
C1 C29 3.415(3) no . .
C1 C33 3.255(3) no . .
C2 C5 2.747(3) no . .
C2 C28 2.871(3) no . .
C2 C33 3.305(3) no . .
C3 C6 2.776(3) no . .
C5 C16 2.971(3) no . .
C5 C17 3.462(3) no . .
C5 C27 3.195(3) no . .
C6 C13 2.841(3) no . .
C6 C17 3.237(3) no . .
C6 C21 3.587(3) no . .
C6 C22 3.568(3) no . .
C6 C26 3.160(4) no . .
C8 C11 2.776(3) no . .
C8 C17 3.244(3) no . .
C8 C21 3.357(3) no . .
C8 C22 3.369(3) no . .
C8 C26 3.268(4) no . .
C9 C12 2.747(3) no . .
C9 C16 2.862(3) no . .
C9 C17 3.466(3) no . .
C9 C21 3.387(3) no . .
C9 C22 3.564(3) no . .
C9 C27 3.159(3) no . .
C10 C13 2.818(3) no . .
C12 C28 2.795(3) no . .
C12 C29 3.313(3) no . .
C12 C33 3.432(3) no . .
C13 C27 3.441(3) no . .
C13 C29 3.180(3) no . .
C13 C33 3.331(3) no . .
C16 C19 2.767(3) no . .
C17 C20 2.810(3) no . .
C18 C21 2.772(4) no . .
C20 C23 3.296(4) no . .
C22 C25 2.764(4) no . .
C23 C26 2.803(3) no . .
C24 C27 2.760(4) no . .
C28 C31 2.787(3) no . .
C29 C32 2.778(4) no . .
C30 C33 2.769(4) no . .
C34 C36 2.663(3) no . .
C36 C43 2.998(4) no . .
C36 C45 2.997(4) no . .
C38 C41 2.784(4) no . .
C39 C42 2.769(3) no . .
C40 C43 2.771(4) no . .
C44 C47 2.788(4) no . .
C45 C48 2.769(4) no . .
C46 C49 2.769(3) no . .
N2 C23 3.444(3) no . 2_666
C14 C49 3.579(4) no . 2_656
C18 C44 3.389(3) no . 1_456
C18 C45 3.359(3) no . 1_456
C20 C38 3.590(3) no . 2_666
C23 N2 3.444(3) no . 2_666
C23 C34 3.447(3) no . 2_666
C24 C34 3.532(3) no . 2_666
C34 C23 3.447(3) no . 2_666
C34 C24 3.532(3) no . 2_666
C37 C45 3.374(3) no . 2_755
C38 C20 3.590(3) no . 2_666
C44 C18 3.389(3) no . 1_654
C45 C18 3.359(3) no . 1_654
C45 C37 3.374(3) no . 2_755
C49 C14 3.579(4) no . 2_656
N1 H2 2.6265 no . .
N1 H12 2.6117 no . .
N1 H26 3.2779 no . .
N1 H29 2.5856 no . .
N1 H33 2.6342 no . .
N2 H30 2.4727 no . .
N2 H36 3.2350 no . .
N2 H39 2.4398 no . .
N3 H32 2.6084 no . .
N3 H36 3.2403 no . .
N3 H49 2.5634 no . .
C1 H3 3.2648 no . .
C1 H5 3.2537 no . .
C1 H26 3.2075 no . .
C1 H29 3.4768 no . .
C1 H33 3.2026 no . .
C2 H33 3.2202 no . .
C3 H5 3.2218 no . .
C3 H14A 3.2876 no . .
C3 H14B 2.6538 no . .
C3 H14C 2.9516 no . .
C4 H2 3.2721 no . .
C5 H3 3.2246 no . .
C5 H14A 2.6031 no . .
C5 H14B 3.2489 no . .
C5 H14C 2.9893 no . .
C5 H17 3.3870 no . .
C6 H2 3.2725 no . .
C6 H17 3.1134 no . .
C6 H26 3.0370 no . .
C7 H5 2.6364 no . .
C7 H9 2.6628 no . .
C7 H17 2.8440 no . .
C7 H26 2.8472 no . .
C8 H12 3.2643 no . .
C8 H17 3.2787 no . .
C8 H26 3.2798 no . .
C9 H11 3.2297 no . .
C9 H15A 2.9868 no . .
C9 H15B 3.2361 no . .
C9 H15C 2.5839 no . .
C10 H12 3.2703 no . .
C11 H9 3.2277 no . .
C11 H15A 2.9439 no . .
C11 H15B 2.6631 no . .
C11 H15C 3.2924 no . .
C12 H29 3.4457 no . .
C13 H9 3.2541 no . .
C13 H11 3.2635 no . .
C13 H26 3.4329 no . .
C13 H29 3.1849 no . .
C13 H33 3.4356 no . .
C14 H3 2.6874 no . .
C14 H5 2.6539 no . .
C15 H9 2.6432 no . .
C15 H11 2.6955 no . .
C16 H5 2.6382 no . .
C16 H9 2.5220 no . .
C16 H18 3.2500 no . .
C16 H20 3.2849 no . .
C17 H5 3.1130 no . .
C17 H9 3.1331 no . .
C17 H19 3.2669 no . .
C18 H20 3.2768 no . .
C19 H17 3.2735 no . .
C20 H9 3.4645 no . .
C20 H18 3.2706 no . .
C20 H23 3.1288 no . .
C21 H5 3.2867 no . .
C21 H9 2.7546 no . .
C21 H17 3.2806 no . .
C21 H19 3.2525 no . .
C21 H23 2.8468 no . .
C22 H5 3.5438 no . .
C22 H9 3.1223 no . .
C22 H20 2.8611 no . .
C22 H24 3.2410 no . .
C22 H26 3.2734 no . .
C23 H20 3.1362 no . .
C23 H25 3.2690 no . .
C24 H26 3.2730 no . .
C25 H23 3.2750 no . .
C26 H24 3.2666 no . .
C27 H5 3.1520 no . .
C27 H9 3.1059 no . .
C27 H23 3.2741 no . .
C27 H25 3.2437 no . .
C28 H2 2.5405 no . .
C28 H12 2.4495 no . .
C28 H30 3.2509 no . .
C28 H32 3.2610 no . .
C29 H2 3.3537 no . .
C29 H12 2.8665 no . .
C29 H33 3.2557 no . .
C30 H12 3.5572 no . .
C30 H32 3.2603 no . .
C31 H29 3.2749 no . .
C31 H33 3.2724 no . .
C32 H12 3.5738 no . .
C32 H30 3.2586 no . .
C33 H2 2.7437 no . .
C33 H12 2.8878 no . .
C33 H29 3.2570 no . .
C34 H30 2.6342 no . .
C34 H32 2.6800 no . .
C35 H39 2.6307 no . .
C35 H43 2.6832 no . .
C36 H43 2.6982 no . .
C36 H45 2.7404 no . .
C37 H45 2.6778 no . .
C37 H49 2.6355 no . .
C38 H36 2.7273 no . .
C38 H40 3.2731 no . .
C38 H42 3.2697 no . .
C39 H41 3.2542 no . .
C39 H43 3.2586 no . .
C40 H42 3.2551 no . .
C41 H39 3.2528 no . .
C41 H43 3.2491 no . .
C42 H40 3.2555 no . .
C43 H36 2.7329 no . .
C43 H39 3.2586 no . .
C43 H41 3.2501 no . .
C44 H36 2.6842 no . .
C44 H46 3.2677 no . .
C44 H48 3.2701 no . .
C45 H36 2.7474 no . .
C45 H47 3.2561 no . .
C45 H49 3.2574 no . .
C46 H48 3.2523 no . .
C47 H45 3.2524 no . .
C47 H49 3.2605 no . .
C48 H46 3.2534 no . .
C49 H45 3.2577 no . .
C49 H47 3.2617 no . .
H2 H3 2.3134 no . .
H2 H33 2.7665 no . .
H3 H14A 3.5620 no . .
H3 H14B 2.5042 no . .
H3 H14C 3.0142 no . .
H5 H14A 2.4118 no . .
H5 H14B 3.4948 no . .
H5 H14C 3.0648 no . .
H5 H17 3.2437 no . .
H9 H15A 3.0714 no . .
H9 H15B 3.4765 no . .
H9 H15C 2.3853 no . .
H9 H17 3.5622 no . .
H11 H12 2.3131 no . .
H11 H15A 3.0074 no . .
H11 H15B 2.5245 no . .
H11 H15C 3.5749 no . .
H12 H29 3.1991 no . .
H12 H33 3.2338 no . .
H17 H18 2.3438 no . .
H18 H19 2.3304 no . .
H19 H20 2.3420 no . .
H20 H23 2.7033 no . .
H23 H24 2.3385 no . .
H24 H25 2.3367 no . .
H25 H26 2.3419 no . .
H26 H29 3.2811 no . .
H29 H30 2.3340 no . .
H30 H39 3.2663 no . .
H32 H33 2.3397 no . .
H36 H43 2.1770 no . .
H36 H45 2.3005 no . .
H39 H40 2.3349 no . .
H40 H41 2.3346 no . .
H41 H42 2.3282 no . .
H42 H43 2.3287 no . .
H45 H46 2.3325 no . .
H46 H47 2.3269 no . .
H47 H48 2.3409 no . .
H48 H49 2.3326 no . .
Cl1 H17 3.3885 no . .
N2 H23 3.1898 no . 2_666
N2 H46 3.2681 no . 2_755
N3 H14C 3.0218 no . 2_656
N3 H23 3.4723 no . 2_666
N3 H24 3.2129 no . 2_666
N3 H41 3.3999 no . 1_455
N3 H45 3.2531 no . 2_755
N3 H46 3.2662 no . 2_755
C2 H33 3.5458 no . 2_656
C2 H47 3.2602 no . 1_556
C3 H32 3.1539 no . 2_656
C3 H33 3.2150 no . 2_656
C3 H47 2.9212 no . 1_556
C3 H48 3.5677 no . 1_556
C4 H32 3.1446 no . 2_656
C4 H47 3.3594 no . 1_556
C4 H48 3.0239 no . 1_556
C5 H43 3.3979 no . 1_456
C5 H48 3.1057 no . 1_556
C8 H15A 2.9221 no . 2_566
C9 H15A 2.9627 no . 2_566
C9 H29 3.3441 no . 2_666
C9 H30 2.9035 no . 2_666
C10 H15A 3.2212 no . 2_566
C10 H29 2.9817 no . 2_666
C10 H30 3.1428 no . 2_666
C11 H15A 3.3775 no . 2_566
C11 H26 3.4572 no . 2_666
C11 H29 3.0218 no . 2_666
C12 H15A 3.3291 no . 2_566
C12 H25 3.4890 no . 2_666
C12 H26 3.5025 no . 2_666
C12 H29 3.4376 no . 2_666
C12 H40 3.2918 no . 1_455
C13 H15A 3.1173 no . 2_566
C14 H14A 3.5113 no . 2_657
C14 H32 3.1375 no . 2_656
C14 H48 3.3225 no . 1_556
C14 H49 3.2304 no . 2_656
C15 H17 3.1297 no . 2_566
C15 H29 3.5272 no . 2_666
C15 H30 3.2606 no . 2_666
C16 H43 3.5530 no . 1_456
C17 H11 3.2198 no . 2_566
C17 H15A 3.2908 no . 2_566
C17 H15B 3.3762 no . 2_566
C18 H11 2.9621 no . 2_566
C18 H25 3.4982 no . 1_455
C18 H36 3.5055 no . 1_456
C19 H23 2.9060 no . 2_567
C19 H25 3.4514 no . 1_455
C19 H36 3.5185 no . 1_456
C20 H20 3.1713 no . 2_567
C20 H23 2.8777 no . 2_567
C20 H43 3.5030 no . 1_456
C21 H43 3.1045 no . 1_456
C22 H30 3.5090 no . 2_666
C22 H42 3.4604 no . 1_456
C22 H43 3.1831 no . 1_456
C23 H19 3.1245 no . 2_567
C23 H20 3.1551 no . 2_567
C23 H42 3.1930 no . 1_456
C23 H43 3.5832 no . 1_456
C24 H19 3.3510 no . 2_567
C24 H41 2.8945 no . 2_766
C24 H42 3.1299 no . 1_456
C25 H12 3.1880 no . 2_666
C25 H41 3.1161 no . 2_766
C25 H42 3.3819 no . 1_456
C26 H12 3.4005 no . 2_666
C26 H48 3.5750 no . 1_556
C30 H15C 3.4470 no . 2_666
C32 H14C 3.3753 no . 2_656
C32 H40 3.2116 no . 1_455
C32 H41 3.3569 no . 1_455
C33 H3 3.5048 no . 2_656
C33 H40 2.9173 no . 1_455
C34 H23 3.3243 no . 2_666
C34 H24 3.4824 no . 2_666
C34 H46 3.1053 no . 2_755
C35 H20 3.5258 no . 2_666
C35 H23 3.0813 no . 2_666
C35 H46 3.5664 no . 2_755
C36 H23 3.1817 no . 2_666
C37 H23 3.3888 no . 2_666
C37 H45 3.0917 no . 2_755
C37 H46 3.5375 no . 2_755
C38 H14B 3.2789 no . 2_756
C38 H20 3.0053 no . 2_666
C39 H3 3.1566 no . 2_756
C39 H14B 3.3295 no . 2_756
C39 H15C 3.4824 no . 2_666
C39 H20 3.4767 no . 2_666
C40 H3 3.1527 no . 2_756
C40 H12 3.5604 no . 1_655
C40 H14B 3.2777 no . 2_756
C40 H32 3.5210 no . 1_655
C40 H33 3.4563 no . 1_655
C41 H14B 3.1453 no . 2_756
C41 H14C 3.3110 no . 2_756
C41 H19 3.2643 no . 2_666
C41 H24 3.1206 no . 2_766
C41 H25 3.2767 no . 2_766
C41 H32 3.5163 no . 1_655
C41 H49 3.0595 no . 1_655
C42 H14B 3.1029 no . 2_756
C42 H14C 3.5911 no . 2_756
C42 H19 3.3395 no . 2_666
C42 H20 3.3182 no . 2_666
C42 H48 3.4567 no . 1_655
C42 H49 2.9166 no . 1_655
C43 H5 3.3931 no . 1_654
C43 H14B 3.1626 no . 2_756
C43 H20 2.9059 no . 2_666
C44 H14C 3.5332 no . 2_656
C44 H18 3.0654 no . 1_654
C44 H45 3.1374 no . 2_755
C45 H17 3.5341 no . 1_654
C45 H18 3.0742 no . 1_654
C45 H45 3.3363 no . 2_755
C46 H17 3.4217 no . 1_654
C46 H18 3.1066 no . 1_654
C47 H18 3.1209 no . 1_654
C48 H14A 3.5939 no . 2_656
C48 H18 3.1045 no . 1_654
C48 H42 3.3290 no . 1_455
C49 H14A 3.4517 no . 2_656
C49 H14C 2.9554 no . 2_656
C49 H18 3.0860 no . 1_654
C49 H42 3.1664 no . 1_455
H2 H33 3.4055 no . 2_656
H2 H47 3.5105 no . 1_556
H3 C33 3.5048 no . 2_656
H3 C39 3.1566 no . 2_756
H3 C40 3.1527 no . 2_756
H3 H32 3.0408 no . 2_656
H3 H33 2.8045 no . 2_656
H3 H39 3.1249 no . 2_756
H3 H40 3.1321 no . 2_756
H3 H47 2.9529 no . 1_556
H5 C43 3.3931 no . 1_456
H5 H36 2.8664 no . 1_456
H5 H43 2.5448 no . 1_456
H5 H45 3.3276 no . 1_456
H5 H48 3.2782 no . 1_556
H9 H15A 3.3856 no . 2_566
H9 H30 2.7197 no . 2_666
H9 H39 3.4315 no . 2_666
H11 C17 3.2198 no . 2_566
H11 C18 2.9621 no . 2_566
H11 H17 3.1930 no . 2_566
H11 H18 2.7418 no . 2_566
H11 H25 3.0454 no . 2_666
H11 H26 3.0706 no . 2_666
H11 H29 3.3171 no . 2_666
H12 C25 3.1880 no . 2_666
H12 C26 3.4005 no . 2_666
H12 C40 3.5604 no . 1_455
H12 H25 2.7779 no . 2_666
H12 H26 3.1693 no . 2_666
H12 H40 2.7355 no . 1_455
H14A C14 3.5113 no . 2_657
H14A C48 3.5939 no . 2_656
H14A C49 3.4517 no . 2_656
H14A H14A 2.9909 no . 2_657
H14A H14B 3.1187 no . 2_657
H14A H36 3.5133 no . 1_456
H14A H43 3.3283 no . 1_456
H14A H48 3.0750 no . 1_556
H14A H49 3.3531 no . 2_656
H14B C38 3.2789 no . 2_756
H14B C39 3.3295 no . 2_756
H14B C40 3.2777 no . 2_756
H14B C41 3.1453 no . 2_756
H14B C42 3.1029 no . 2_756
H14B C43 3.1626 no . 2_756
H14B H14A 3.1187 no . 2_657
H14B H32 3.4892 no . 2_656
H14B H42 3.5660 no . 2_756
H14B H47 3.5246 no . 1_556
H14B H48 3.2898 no . 1_556
H14B H49 3.3381 no . 2_656
H14C N3 3.0218 no . 2_656
H14C C32 3.3753 no . 2_656
H14C C41 3.3110 no . 2_756
H14C C42 3.5911 no . 2_756
H14C C44 3.5332 no . 2_656
H14C C49 2.9554 no . 2_656
H14C H32 2.4547 no . 2_656
H14C H41 3.3385 no . 2_756
H14C H45 3.4377 no . 1_456
H14C H49 2.5372 no . 2_656
H15A C8 2.9221 no . 2_566
H15A C9 2.9627 no . 2_566
H15A C10 3.2212 no . 2_566
H15A C11 3.3775 no . 2_566
H15A C12 3.3291 no . 2_566
H15A C13 3.1173 no . 2_566
H15A C17 3.2908 no . 2_566
H15A H9 3.3856 no . 2_566
H15A H17 2.7439 no . 2_566
H15B C17 3.3762 no . 2_566
H15B H17 2.6688 no . 2_566
H15B H29 3.2976 no . 2_666
H15B H30 3.4608 no . 2_666
H15C C30 3.4470 no . 2_666
H15C C39 3.4824 no . 2_666
H15C H30 2.7244 no . 2_666
H15C H39 2.6713 no . 2_666
H17 Cl1 3.3885 no . .
H17 C15 3.1297 no . 2_566
H17 C45 3.5341 no . 1_456
H17 C46 3.4217 no . 1_456
H17 H11 3.1930 no . 2_566
H17 H15A 2.7439 no . 2_566
H17 H15B 2.6688 no . 2_566
H17 H45 3.5411 no . 1_456
H17 H46 3.3542 no . 1_456
H18 C44 3.0654 no . 1_456
H18 C45 3.0742 no . 1_456
H18 C46 3.1066 no . 1_456
H18 C47 3.1209 no . 1_456
H18 C48 3.1045 no . 1_456
H18 C49 3.0860 no . 1_456
H18 H11 2.7418 no . 2_566
H18 H25 3.0607 no . 1_455
H18 H45 3.5934 no . 1_456
H19 C23 3.1245 no . 2_567
H19 C24 3.3510 no . 2_567
H19 C41 3.2643 no . 2_666
H19 C42 3.3395 no . 2_666
H19 H23 2.5473 no . 2_567
H19 H24 2.9749 no . 2_567
H19 H25 2.9480 no . 1_455
H19 H41 3.4212 no . 2_666
H19 H42 3.5213 no . 2_666
H20 C20 3.1713 no . 2_567
H20 C23 3.1551 no . 2_567
H20 C35 3.5258 no . 2_666
H20 C38 3.0053 no . 2_666
H20 C39 3.4767 no . 2_666
H20 C42 3.3182 no . 2_666
H20 C43 2.9059 no . 2_666
H20 H20 2.5329 no . 2_567
H20 H23 2.4937 no . 2_567
H20 H43 3.1349 no . 2_666
H23 N2 3.1898 no . 2_666
H23 N3 3.4723 no . 2_666
H23 C19 2.9060 no . 2_567
H23 C20 2.8777 no . 2_567
H23 C34 3.3243 no . 2_666
H23 C35 3.0813 no . 2_666
H23 C36 3.1817 no . 2_666
H23 C37 3.3888 no . 2_666
H23 H19 2.5473 no . 2_567
H23 H20 2.4937 no . 2_567
H23 H42 3.5705 no . 1_456
H24 N3 3.2129 no . 2_666
H24 C34 3.4824 no . 2_666
H24 C41 3.1206 no . 2_766
H24 H19 2.9749 no . 2_567
H24 H41 2.2495 no . 2_766
H24 H42 3.4586 no . 1_456
H24 H42 3.4484 no . 2_766
H24 H49 3.1690 no . 2_666
H25 C12 3.4890 no . 2_666
H25 C18 3.4982 no . 1_655
H25 C19 3.4514 no . 1_655
H25 C41 3.2767 no . 2_766
H25 H11 3.0454 no . 2_666
H25 H12 2.7779 no . 2_666
H25 H18 3.0607 no . 1_655
H25 H19 2.9480 no . 1_655
H25 H40 3.4778 no . 2_766
H25 H41 2.7054 no . 2_766
H26 C11 3.4572 no . 2_666
H26 C12 3.5025 no . 2_666
H26 H11 3.0706 no . 2_666
H26 H12 3.1693 no . 2_666
H26 H48 3.5191 no . 1_556
H29 C9 3.3441 no . 2_666
H29 C10 2.9817 no . 2_666
H29 C11 3.0218 no . 2_666
H29 C12 3.4376 no . 2_666
H29 C15 3.5272 no . 2_666
H29 H11 3.3171 no . 2_666
H29 H15B 3.2976 no . 2_666
H30 C9 2.9035 no . 2_666
H30 C10 3.1428 no . 2_666
H30 C15 3.2606 no . 2_666
H30 C22 3.5090 no . 2_666
H30 H9 2.7197 no . 2_666
H30 H15B 3.4608 no . 2_666
H30 H15C 2.7244 no . 2_666
H32 C3 3.1539 no . 2_656
H32 C4 3.1446 no . 2_656
H32 C14 3.1375 no . 2_656
H32 C40 3.5210 no . 1_455
H32 C41 3.5163 no . 1_455
H32 H3 3.0408 no . 2_656
H32 H14B 3.4892 no . 2_656
H32 H14C 2.4547 no . 2_656
H32 H40 3.2076 no . 1_455
H32 H41 3.1753 no . 1_455
H33 C2 3.5458 no . 2_656
H33 C3 3.2150 no . 2_656
H33 C40 3.4563 no . 1_455
H33 H2 3.4055 no . 2_656
H33 H3 2.8045 no . 2_656
H33 H40 2.7041 no . 1_455
H36 C18 3.5055 no . 1_654
H36 C19 3.5185 no . 1_654
H36 H5 2.8664 no . 1_654
H36 H14A 3.5133 no . 1_654
H39 H3 3.1249 no . 2_756
H39 H9 3.4315 no . 2_666
H39 H15C 2.6713 no . 2_666
H40 C12 3.2918 no . 1_655
H40 C32 3.2116 no . 1_655
H40 C33 2.9173 no . 1_655
H40 H3 3.1321 no . 2_756
H40 H12 2.7355 no . 1_655
H40 H25 3.4778 no . 2_766
H40 H32 3.2076 no . 1_655
H40 H33 2.7041 no . 1_655
H41 N3 3.3999 no . 1_655
H41 C24 2.8945 no . 2_766
H41 C25 3.1161 no . 2_766
H41 C32 3.3569 no . 1_655
H41 H14C 3.3385 no . 2_756
H41 H19 3.4212 no . 2_666
H41 H24 2.2495 no . 2_766
H41 H25 2.7054 no . 2_766
H41 H32 3.1753 no . 1_655
H41 H49 2.7404 no . 1_655
H42 C22 3.4604 no . 1_654
H42 C23 3.1930 no . 1_654
H42 C24 3.1299 no . 1_654
H42 C25 3.3819 no . 1_654
H42 C48 3.3290 no . 1_655
H42 C49 3.1664 no . 1_655
H42 H14B 3.5660 no . 2_756
H42 H19 3.5213 no . 2_666
H42 H23 3.5705 no . 1_654
H42 H24 3.4586 no . 1_654
H42 H24 3.4484 no . 2_766
H42 H48 2.8161 no . 1_655
H42 H49 2.4823 no . 1_655
H43 C5 3.3979 no . 1_654
H43 C16 3.5530 no . 1_654
H43 C20 3.5030 no . 1_654
H43 C21 3.1045 no . 1_654
H43 C22 3.1831 no . 1_654
H43 C23 3.5832 no . 1_654
H43 H5 2.5448 no . 1_654
H43 H14A 3.3283 no . 1_654
H43 H20 3.1349 no . 2_666
H45 N3 3.2531 no . 2_755
H45 C37 3.0917 no . 2_755
H45 C44 3.1374 no . 2_755
H45 C45 3.3363 no . 2_755
H45 H5 3.3276 no . 1_654
H45 H14C 3.4377 no . 1_654
H45 H17 3.5411 no . 1_654
H45 H18 3.5934 no . 1_654
H45 H45 3.3279 no . 2_755
H46 N2 3.2681 no . 2_755
H46 N3 3.2662 no . 2_755
H46 C34 3.1053 no . 2_755
H46 C35 3.5664 no . 2_755
H46 C37 3.5375 no . 2_755
H46 H17 3.3542 no . 1_654
H47 C2 3.2602 no . 1_554
H47 C3 2.9212 no . 1_554
H47 C4 3.3594 no . 1_554
H47 H2 3.5105 no . 1_554
H47 H3 2.9529 no . 1_554
H47 H14B 3.5246 no . 1_554
H48 C3 3.5677 no . 1_554
H48 C4 3.0239 no . 1_554
H48 C5 3.1057 no . 1_554
H48 C14 3.3225 no . 1_554
H48 C26 3.5750 no . 1_554
H48 C42 3.4567 no . 1_455
H48 H5 3.2782 no . 1_554
H48 H14A 3.0750 no . 1_554
H48 H14B 3.2898 no . 1_554
H48 H26 3.5191 no . 1_554
H48 H42 2.8161 no . 1_455
H49 C14 3.2304 no . 2_656
H49 C41 3.0595 no . 1_455
H49 C42 2.9166 no . 1_455
H49 H14A 3.3531 no . 2_656
H49 H14B 3.3381 no . 2_656
H49 H14C 2.5372 no . 2_656
H49 H24 3.1690 no . 2_666
H49 H41 2.7404 no . 1_455
H49 H42 2.4823 no . 1_455

#==============================================================================

#==============================================================================
# Additional structures and associated data_? identifiers
# should be added at this point if there is more than one 
# structure analysis in the CIF.


_shelxl_res_file                 
;
TITL inamori1602a
CELL  0.71075 10.60570 13.36920 14.58820 80.422 78.548 70.256
ZERR  1 0.00110 0.00180 0.00170 0.010 0.011 0.009
LATT 1
SFAC C H N CL
UNIT 96 70 8 3
L.S. 10
FMAP 2
PLAN -25
WPDB -2
HTAB
LIST 4
TEMP -149.8
ACTA
SIZE 0.200 0.200 0.200
WGHT    0.078500    1.022500
FVAR       2.06237
PART -1
CL1   4    0.184611    0.067949    0.566673    10.50000    0.08752    0.05270 =
         0.06920   -0.01183   -0.02950    0.02120
CL2   4    0.076189    0.051787    0.402524    10.50000    0.10042    0.07069 =
         0.03475   -0.01361    0.00009   -0.00103
CL3   4   -0.042570   -0.009943    0.586379    10.50000    0.12154    0.28358 =
         0.04706   -0.01836    0.01760   -0.08761
PART 0
N1    3    0.447960    0.277929    0.536413    11.00000    0.03106    0.03060 =
         0.02169   -0.00160    0.00435   -0.00688
N2    3    0.954140    0.224496    0.206238    11.00000    0.02574    0.03225 =
         0.02340   -0.00370   -0.00064   -0.01293
N3    3    0.804366    0.178340    0.130592    11.00000    0.02825    0.02918 =
         0.02281   -0.00234   -0.00126   -0.01131
C1    1    0.447027    0.205673    0.618361    11.00000    0.02848    0.03114 =
         0.02312   -0.00473   -0.00270   -0.01181
C2    1    0.538958    0.101675    0.620966    11.00000    0.03380    0.03155 =
         0.02827   -0.00723   -0.00058   -0.00643
AFIX  43
H2    2    0.601997    0.078953    0.566513    11.00000   -1.20000
AFIX   0
C3    1    0.538270    0.032223    0.702232    11.00000    0.03573    0.02658 =
         0.03315   -0.00612   -0.00611   -0.00662
AFIX  43
H3    2    0.602117   -0.037598    0.702837    11.00000   -1.20000
AFIX   0
C4    1    0.446906    0.061402    0.783249    11.00000    0.03753    0.02715 =
         0.02656   -0.00303   -0.00664   -0.01209
C5    1    0.356174    0.163940    0.779076    11.00000    0.03380    0.02852 =
         0.02243   -0.00400   -0.00033   -0.01228
AFIX  43
H5    2    0.291762    0.185247    0.833301    11.00000   -1.20000
AFIX   0
C6    1    0.354705    0.237445    0.699205    11.00000    0.02821    0.02544 =
         0.02440   -0.00409   -0.00323   -0.01070
C7    1    0.262890    0.351561    0.704400    11.00000    0.02778    0.02437 =
         0.02034   -0.00384   -0.00005   -0.00952
C8    1    0.246507    0.409965    0.605597    11.00000    0.02665    0.02974 =
         0.02101   -0.00244   -0.00306   -0.01262
C9    1    0.140643    0.505476    0.593983    11.00000    0.02883    0.02934 =
         0.02609   -0.00519   -0.00268   -0.01098
AFIX  43
H9    2    0.076216    0.529689    0.647425    11.00000   -1.20000
AFIX   0
C10   1    0.125820    0.566215    0.507847    11.00000    0.03568    0.03198 =
         0.03054   -0.00248   -0.01012   -0.01322
C11   1    0.221656    0.528265    0.430957    11.00000    0.04316    0.03846 =
         0.02448    0.00365   -0.01079   -0.01641
AFIX  43
H11   2    0.214447    0.568287    0.370909    11.00000   -1.20000
AFIX   0
C12   1    0.326775    0.434054    0.439758    11.00000    0.03631    0.04014 =
         0.02205   -0.00217    0.00023   -0.01427
AFIX  43
H12   2    0.390072    0.409720    0.385869    11.00000   -1.20000
AFIX   0
C13   1    0.340930    0.374010    0.527473    11.00000    0.02781    0.02731 =
         0.02500   -0.00281   -0.00266   -0.01079
C14   1    0.447158   -0.014048    0.872526    11.00000    0.06057    0.03138 =
         0.03061    0.00124   -0.00914   -0.01243
AFIX 137
H14A  2    0.409560    0.027231    0.926740    11.00000   -1.20000
H14B  2    0.540315   -0.059246    0.878164    11.00000   -1.20000
H14C  2    0.391762   -0.059141    0.870667    11.00000   -1.20000
AFIX   0
C15   1    0.011192    0.669236    0.499652    11.00000    0.04494    0.03874 =
         0.03544   -0.00030   -0.01408   -0.00783
AFIX 137
H15A  2   -0.064233    0.656082    0.479677    11.00000   -1.20000
H15B  2    0.042289    0.721146    0.453103    11.00000   -1.20000
H15C  2   -0.019190    0.697626    0.560834    11.00000   -1.20000
AFIX   0
C16   1    0.123292    0.363001    0.762280    11.00000    0.02816    0.02419 =
         0.02132    0.00073   -0.00338   -0.00952
C17   1    0.027544    0.318156    0.751527    11.00000    0.03183    0.02992 =
         0.02307   -0.00131   -0.00297   -0.01256
AFIX  43
H17   2    0.048559    0.267736    0.707490    11.00000   -1.20000
AFIX   0
C18   1   -0.099704    0.348137    0.806204    11.00000    0.02942    0.03623 =
         0.02729    0.00349   -0.00494   -0.01449
AFIX  43
H18   2   -0.165937    0.317488    0.799895    11.00000   -1.20000
AFIX   0
C19   1   -0.130841    0.422649    0.870076    11.00000    0.02704    0.03455 =
         0.02856    0.00030    0.00016   -0.00754
AFIX  43
H19   2   -0.219223    0.444134    0.905425    11.00000   -1.20000
AFIX   0
C20   1   -0.034512    0.466084    0.882896    11.00000    0.03146    0.02777 =
         0.02660   -0.00344   -0.00054   -0.00565
AFIX  43
H20   2   -0.055674    0.516020    0.927390    11.00000   -1.20000
AFIX   0
C21   1    0.093828    0.434938    0.829171    11.00000    0.02980    0.02279 =
         0.02025    0.00031   -0.00135   -0.00787
C22   1    0.215230    0.465364    0.827575    11.00000    0.03372    0.02218 =
         0.02086   -0.00012   -0.00289   -0.01053
C23   1    0.240499    0.528877    0.882832    11.00000    0.04112    0.02695 =
         0.02450   -0.00437   -0.00044   -0.01506
AFIX  43
H23   2    0.170751    0.565745    0.928572    11.00000   -1.20000
AFIX   0
C24   1    0.369325    0.537824    0.870340    11.00000    0.04978    0.03363 =
         0.02730   -0.00388   -0.00686   -0.02138
AFIX  43
H24   2    0.388459    0.580169    0.908677    11.00000   -1.20000
AFIX   0
C25   1    0.471225    0.485346    0.802097    11.00000    0.03775    0.03832 =
         0.03213   -0.00362   -0.00338   -0.02102
AFIX  43
H25   2    0.559312    0.491759    0.794601    11.00000   -1.20000
AFIX   0
C26   1    0.444691    0.423836    0.745102    11.00000    0.03093    0.03224 =
         0.02642   -0.00431   -0.00107   -0.01099
AFIX  43
H26   2    0.513495    0.389047    0.697801    11.00000   -1.20000
AFIX   0
C27   1    0.316663    0.413960    0.758202    11.00000    0.03207    0.02383 =
         0.02082    0.00064   -0.00386   -0.01057
C28   1    0.551574    0.251259    0.456300    11.00000    0.02916    0.03232 =
         0.02129   -0.00293   -0.00074   -0.00921
C29   1    0.652569    0.298627    0.438354    11.00000    0.03798    0.03895 =
         0.02616   -0.00974    0.00042   -0.01575
AFIX  43
H29   2    0.657484    0.342561    0.481587    11.00000   -1.20000
AFIX   0
C30   1    0.746825    0.281790    0.356928    11.00000    0.03340    0.03753 =
         0.02861   -0.00801   -0.00002   -0.01742
AFIX  43
H30   2    0.816284    0.314337    0.344800    11.00000   -1.20000
AFIX   0
C31   1    0.740801    0.217695    0.292729    11.00000    0.02747    0.03027 =
         0.02207   -0.00253   -0.00272   -0.00976
C32   1    0.639652    0.169102    0.312371    11.00000    0.03345    0.04112 =
         0.02569   -0.01007    0.00125   -0.01840
AFIX  43
H32   2    0.634831    0.124570    0.269635    11.00000   -1.20000
AFIX   0
C33   1    0.545662    0.185507    0.394304    11.00000    0.03380    0.04236 =
         0.02658   -0.00582    0.00147   -0.02108
AFIX  43
H33   2    0.477458    0.151619    0.407715    11.00000   -1.20000
AFIX   0
C34   1    0.839332    0.205050    0.204504    11.00000    0.02594    0.02627 =
         0.02249   -0.00287   -0.00283   -0.00860
C35   1    1.042141    0.220346    0.125606    11.00000    0.02431    0.02628 =
         0.02474   -0.00154   -0.00217   -0.00702
C36   1    1.013992    0.194612    0.044910    11.00000    0.02672    0.03008 =
         0.02346   -0.00380    0.00012   -0.00909
AFIX  43
H36   2    1.075331    0.192397   -0.012409    11.00000   -1.20000
AFIX   0
C37   1    0.893814    0.172256    0.050436    11.00000    0.02661    0.02597 =
         0.02243   -0.00151   -0.00203   -0.00945
C38   1    1.165299    0.247701    0.128422    11.00000    0.02568    0.02595 =
         0.02983   -0.00343   -0.00352   -0.00828
C39   1    1.197839    0.253049    0.215063    11.00000    0.03194    0.03522 =
         0.03363   -0.00503   -0.00442   -0.01283
AFIX  43
H39   2    1.142536    0.236801    0.271430    11.00000   -1.20000
AFIX   0
C40   1    1.310178    0.281861    0.219846    11.00000    0.03527    0.04261 =
         0.04713   -0.01114   -0.01038   -0.01453
AFIX  43
H40   2    1.331016    0.286214    0.279166    11.00000   -1.20000
AFIX   0
C41   1    1.391766    0.304238    0.137749    11.00000    0.02768    0.03365 =
         0.06254   -0.00585   -0.00745   -0.01337
AFIX  43
H41   2    1.470182    0.322014    0.140887    11.00000   -1.20000
AFIX   0
C42   1    1.359722    0.300845    0.051355    11.00000    0.02787    0.03252 =
         0.04577    0.00073    0.00109   -0.01085
AFIX  43
H42   2    1.414764    0.318009   -0.004797    11.00000   -1.20000
AFIX   0
C43   1    1.247493    0.272461    0.046527    11.00000    0.02614    0.02962 =
         0.03335   -0.00077   -0.00172   -0.00740
AFIX  43
H43   2    1.226183    0.269800   -0.013089    11.00000   -1.20000
AFIX   0
C44   1    0.857291    0.143751   -0.032500    11.00000    0.03173    0.02822 =
         0.02257   -0.00166   -0.00264   -0.01406
C45   1    0.955508    0.091993   -0.102517    11.00000    0.03559    0.02755 =
         0.02797   -0.00445   -0.00357   -0.00918
AFIX  43
H45   2    1.048665    0.071802   -0.096582    11.00000   -1.20000
AFIX   0
C46   1    0.918557    0.069579   -0.181025    11.00000    0.04688    0.03720 =
         0.03020   -0.01096   -0.00169   -0.01404
AFIX  43
H46   2    0.986438    0.033965   -0.228374    11.00000   -1.20000
AFIX   0
C47   1    0.783798    0.098794   -0.190520    11.00000    0.05594    0.05082 =
         0.02987   -0.01035   -0.00960   -0.02377
AFIX  43
H47   2    0.758803    0.083601   -0.244436    11.00000   -1.20000
AFIX   0
C48   1    0.684474    0.150541   -0.121067    11.00000    0.03924    0.05681 =
         0.03661   -0.00742   -0.00903   -0.02326
AFIX  43
H48   2    0.591527    0.171248   -0.127724    11.00000   -1.20000
AFIX   0
C49   1    0.721017    0.171934   -0.042100    11.00000    0.03249    0.04279 =
         0.02857   -0.00500   -0.00183   -0.01688
AFIX  43
H49   2    0.652775    0.206030    0.005818    11.00000   -1.20000
AFIX   0
PART -1
C50   1    0.106301   -0.001645    0.517698    10.50000    0.07957    0.06297 =
         0.05085    0.00034    0.00698    0.01916
AFIX  13
H50   2    0.169601   -0.076298    0.514220    10.50000   -1.20000
PART 0
AFIX   0
HKLF 4
 
REM  inamori1602a
REM R1 =  0.0731 for    6716 Fo > 4sig(Fo)  and  0.0927 for all    8546 data
REM    507 parameters refined using      0 restraints
 
END  
     
WGHT      0.0783      1.0224 

REM No hydrogen bonds found for HTAB generation

REM Highest difference peak  0.630,  deepest hole -0.452,  1-sigma level  0.100
Q1    1   0.2604  0.1264  0.4876  11.00000  0.05    0.63
Q2    1   0.1947  0.0816  0.6506  11.00000  0.05    0.61
Q3    1   0.9905  0.2246  0.2690  11.00000  0.05    0.33
Q4    1   0.9942  0.2974  0.2919  11.00000  0.05    0.30
Q5    1   0.8946  0.3508  0.2784  11.00000  0.05    0.29
Q6    1   0.9952  0.2635  0.3262  11.00000  0.05    0.29
Q7    1   0.9064  0.2991  0.3376  11.00000  0.05    0.29
Q8    1   0.8007  0.3580  0.3238  11.00000  0.05    0.28
Q9    1  -0.0171  0.6886  0.4238  11.00000  0.05    0.28
Q10   1   0.5061  0.4392  0.6473  11.00000  0.05    0.28
Q11   1   1.2985  0.1362  0.0695  11.00000  0.05    0.28
Q12   1   0.9251  0.3972  0.2234  11.00000  0.05    0.27
Q13   1   0.4968  0.5041  0.5489  11.00000  0.05    0.27
Q14   1   0.4995  0.4420  0.5904  11.00000  0.05    0.27
Q15   1   0.0902  0.1913  0.6990  11.00000  0.05    0.27
Q16   1   0.4330  0.0736  0.4617  11.00000  0.05    0.26
Q17   1   1.2789  0.1257  0.0090  11.00000  0.05    0.26
Q18   1   0.4919  0.4529  0.5089  11.00000  0.05    0.26
Q19   1   0.9580  0.3223  0.2254  11.00000  0.05    0.26
Q20   1   1.3824  0.1467  0.0000  11.00000  0.05    0.26
Q21   1   0.8416  0.3669  0.2416  11.00000  0.05    0.25
Q22   1   0.5143  0.3935  0.6064  11.00000  0.05    0.25
Q23   1  -0.3109  0.4559  0.8476  11.00000  0.05    0.25
Q24   1   0.0388  0.2041  0.7685  11.00000  0.05    0.25
Q25   1   0.2422  0.5637  0.2747  11.00000  0.05    0.25
;

_shelxl_hkl_file                 
;
   0   0   335171.30  104.36
   0   0   4 1802.27   74.32
   0   0   4 1763.76   70.62
   0   0   4 2044.71   83.00
   0   0  -4 1849.89   75.38
   0   0   5 4783.64  186.71
   0   0   5 4875.54  187.86
   0   0  -5 5230.91  203.20
   0   0  -5 4992.10  193.46
   0   0   6 5481.48  103.11
   0   0   6 5071.68   91.58
   0   0  -6 5479.08  102.73
   0   0  -6 5177.82   96.33
   0   0   7 1796.36   98.68
   0   0   7 1951.21  104.28
   0   0  -7 1793.36  105.30
   0   0  -7 1670.29   96.51
   0   0   8   33.01   12.10
   0   0   8   21.25    9.18
   0   0  -8   14.96   10.35
   0   0  -8   40.30   17.22
   0   0   9  351.14   34.27
   0   0   9  313.81   20.97
   0   0  -9  239.91   49.64
   0   0  -9  335.82   26.18
   0   0  10 1494.33   76.18
   0   0 -10 1383.05   73.37
   0   0 -10 1387.93   84.61
   0   0  11 6112.33  213.20
   0   0  11 6974.54  237.80
   0   0 -11 6606.32  229.59
   0   0 -11 6789.50  238.69
   0   0 -11 7259.79  258.16
   0   0  12 8561.89  324.15
   0   0 -12 8898.91  339.24
   0   0 -12 8756.41  341.76
   0   0  13 1056.25   92.32
   0   0  13  831.54   40.84
   0   0 -13 1100.30  116.14
   0   0 -13 1032.29  125.52
   0   0  14  431.60   92.96
   0   0 -14  481.21   39.09
   0   0 -14  572.92  128.32
   0   0  15   14.28    8.34
   0   0 -15    6.87   13.56
   0   0 -15    0.24   21.18
   0   0  16  769.24   72.53
   0   0 -16 1002.19   94.14
   0   0 -16  856.29  172.81
   0   0 -17  646.35   58.20
   0   0 -18  -10.92   21.08
   0   0 -18  -25.93   29.22
   0   1 -18   80.82   56.97
   0   1 -18   79.15   31.61
   0   1 -17  185.72   27.46
   0   1 -17  221.93  112.22
   0   1 -16  155.48   47.68
   0  -1  16   61.56   21.10
   0   1 -15  105.71   56.90
   0   1 -15  169.32   34.47
   0  -1  15  119.60   17.76
   0   1 -14  795.94   61.98
   0   1 -14  740.47  162.38
   0  -1  14  890.73   37.32
   0   1 -13 2892.12  127.70
   0  -1  13 2877.10  111.15
   0   1 -12 1398.96  101.47
   0   1 -12 1367.78  104.96
   0  -1  12 1342.19   95.98
   0  -1  12 1162.75   86.27
   0   1 -11  295.59   67.08
   0   1 -11  465.58   91.68
   0   1 -11  455.50   35.62
   0  -1  11  507.77   45.80
   0   1 -10 6160.67  285.92
   0   1 -10 6182.85  286.23
   0   1 -10 6379.07  300.45
   0  -1  10 5838.25  270.60
   0  -1  10 5583.71  260.94
   0   1  -9  135.26   17.83
   0   1  -9  192.60   19.18
   0   1  -9  171.31   41.80
   0  -1   9  173.06   32.10
   0  -1   9  142.74   22.40
   0   1  -8  998.45   66.96
   0   1  -8  998.38   56.54
   0   1  -8  983.64   59.65
   0  -1   8  988.06   55.79
   0   1  -7  424.33   31.94
   0   1  -7  328.91   25.39
   0   1  -7  492.64   88.60
   0  -1   7  378.79   24.19
   0  -1   7  456.28   44.72
   0   1  -6  419.19   61.67
   0   1  -6  353.90   20.55
   0   1  -6  351.25   22.10
   0  -1   6  377.75   20.97
   0  -1   6  412.32   43.07
   0   1  -5  412.30   46.85
   0   1  -5  464.72   38.33
   0   1  -5  440.28   64.48
   0  -1   5  445.85   46.91
   0  -1   5  453.14   67.69
   0   1  -4  102.23   12.37
   0   1  -4  158.53   29.94
   0   1  -4  175.50   34.43
   0  -1   4  145.69   29.46
   0  -1   4  179.06   29.80
   0  -1   336593.26   99.57
   0   1  -2 6687.30  119.93
   0  -1   2 6193.35   36.19
   0  -1   2 6056.34   42.87
   0  -1   2 6239.63   43.03
   0   1   2  926.20   69.59
   0   1   2  893.74   67.46
   0  -1  -2  852.04   64.65
   0  -1  -2  891.38   67.05
   0   1   3  185.00   14.77
   0   1   3  201.82   18.91
   0  -1  -3  201.59   15.50
   0  -1  -3  174.56   14.52
   0   1   4 4235.78  166.47
   0   1   4 4387.48  169.80
   0  -1  -4 4539.02  175.75
   0  -1  -4 4212.20  163.86
   0   1   5 4846.92  191.51
   0   1   5 4907.61  191.04
   0  -1  -5 5021.13  195.41
   0  -1  -5 4928.00  192.17
   0   1   6  630.10   52.29
   0   1   6  706.74   62.20
   0  -1  -6  643.21   57.93
   0  -1  -6  636.15   53.76
   0   1   7   58.61   10.08
   0   1   7   94.59   13.21
   0  -1  -7   70.29   12.40
   0  -1  -7   55.48   13.96
   0   1   8 1903.79  107.00
   0  -1  -8 1982.36  103.42
   0  -1  -8 1785.85   94.12
   0   1   9   21.69   14.99
   0   1   9   22.10   13.16
   0   1   9   29.63   16.60
   0  -1  -9   -7.81   12.33
   0   1  10   59.48   11.34
   0   1  10   68.86   14.57
   0  -1 -10   49.39   20.80
   0  -1 -10   51.73   15.91
   0   1  11  427.00   80.93
   0  -1 -11  374.93   64.98
   0   1  12  148.72   18.10
   0   1  12  139.14   31.66
   0  -1 -12  149.70   41.91
   0   1  13 3494.79  201.94
   0   1  13 2857.09  181.45
   0  -1 -13 3128.88  185.19
   0   1  14 1749.18   64.86
   0   1  14 1481.15   66.77
   0  -1 -14 1479.53   84.56
   0  -1 -14 1742.28   80.07
   0   1  15    7.82   14.64
   0  -1 -15   34.83   24.21
   0  -1 -15  -16.03   21.82
   0   1  16 1480.87   77.12
   0  -1 -16 1537.67   94.14
   0  -1 -17  -10.63   18.37
   0  -1 -17   13.19   17.58
   0  -1 -18   13.38   17.96
   0   2 -18  422.78  183.90
   0   2 -18  799.69  130.50
   0   2 -17  351.10   91.70
   0   2 -17  413.69  112.59
   0   2 -16   63.80   50.92
   0   2 -16   84.55   28.58
   0  -2  16   29.99   23.76
   0   2 -15  181.14  123.43
   0   2 -15  248.49   70.16
   0  -2  15  224.81   30.46
   0   2 -14  859.64   82.58
   0   2 -14  999.23   87.28
   0  -2  14  907.93   58.98
   0   2 -13   -3.56   14.57
   0   2 -13   25.75   21.75
   0   2 -12 1280.82   93.31
   0   2 -12 1300.10  103.18
   0  -2  12 1300.66   99.42
   0  -2  12 1098.06  126.62
   0   2 -11   69.73   18.89
   0   2 -11   88.55   17.67
   0   2 -11   94.74   27.50
   0  -2  11   97.07   22.09
   0  -2  11  120.36   19.56
   0   2 -10  510.92   94.20
   0   2 -10  530.34   46.29
   0   2 -10  581.59   76.33
   0  -2  10  418.57   36.64
   0  -2  10  449.27   77.53
   0   2  -9    9.69    5.46
   0   2  -9   14.84   16.43
   0  -2   9   27.94    9.45
   0  -2   9   12.67    8.20
   0   2  -8 1538.43   92.17
   0   2  -8 1624.00   86.26
   0   2  -8 1581.06   89.51
   0  -2   8 1621.40   86.69
   0   2  -7 1351.18   77.64
   0   2  -7 1208.17   68.57
   0   2  -7 1369.87   81.36
   0  -2   7 1261.82   71.46
   0  -2   7 1318.57   74.77
   0   2  -6 6054.74  112.33
   0   2  -6 6454.81  116.68
   0   2  -6 6233.91  121.82
   0  -2   6 6099.90  110.62
   0  -2   6 6521.78  118.63
   0   2  -5 1435.60   81.79
   0   2  -5 1564.97   88.48
   0   2  -5 1672.32   97.77
   0  -2   5 1552.09   87.63
   0  -2   5 1469.77   83.45
   0   2  -416536.85  291.10
   0   2  -415762.64  279.08
   0   2  -416435.64  295.77
   0  -2   415842.20  281.51
   0  -2   416952.25  299.72
   0  -2   416347.92  292.55
   0   2  -334865.58  130.93
   0   2  -332962.90  568.16
   0  -2   333526.55  578.12
   0  -2   334776.45  125.39
   0   2  -2  110.44   14.79
   0   2  -2  166.00   27.89
   0   2  -2  161.46   26.68
   0  -2   2  139.70   34.74
   0  -2   2  149.93   15.59
   0  -2   2  124.40   11.21
   0   2  -1   52.38    8.41
   0   2  -1   34.79    7.32
   0   2  -1   65.79   13.12
   0  -2   1   51.79   15.46
   0  -2   1   61.80   11.46
   0  -2   1   38.62    8.17
   0   2   0 3379.88  131.11
   0   2   0 3248.51  126.75
   0   2   0 3255.81  125.89
   0  -2   0 3238.32  125.86
   0  -2   0 3400.80  131.87
   0  -2   0 3377.06  130.47
   0   2   120573.34  356.33
   0   2   119818.95  342.26
   0  -2  -120359.15  351.93
   0   2   2 1523.24   63.26
   0   2   2 1583.52   63.81
   0  -2  -2 1662.62   68.25
   0  -2  -2 1599.93   64.53
   0   2   3   71.49   14.00
   0   2   3   31.18    8.26
   0  -2  -3   56.74    8.42
   0  -2  -3   45.55    9.69
   0   2   417052.90  303.36
   0   2   416799.12  295.73
   0  -2  -417378.07  306.81
   0   2   5  695.39   58.04
   0   2   5  526.35   43.51
   0  -2  -5  687.30   77.99
   0  -2  -5  590.51   48.10
   0   2   6  441.14   41.15
   0   2   6  532.94   48.09
   0  -2  -6  510.61   42.27
   0  -2  -6  487.10   40.86
   0   2   7 8553.34  159.85
   0   2   7 8361.22  146.41
   0  -2  -7 8453.62  150.28
   0  -2  -7 8138.38  146.78
   0   2   8  360.25   49.46
   0   2   8  303.63   51.77
   0  -2  -8  384.11   61.14
   0  -2  -8  330.39   32.45
   0   2   9  191.95   27.92
   0   2   9  143.76   18.48
   0  -2  -9  165.20   24.65
   0  -2  -9  173.67   23.84
   0   2  10 3758.88  212.84
   0   2  10 3327.06  158.23
   0  -2 -10 3387.40  162.40
   0   2  11   94.26   25.11
   0   2  11   47.31   11.88
   0   2  1214836.71  124.69
   0   2  13 3601.97  207.45
   0   2  13 2374.58  141.58
   0  -2 -13 3135.90  192.92
   0   2  14   74.25   19.45
   0  -2 -14   61.11   12.97
   0  -2 -15   69.90   33.85
   0   2  16   13.54   14.87
   0  -2 -16   -6.29   19.77
   0  -2 -16   46.25   17.68
   0  -2 -17   20.29   14.56
   0  -2 -17  132.49   44.73
   0  -2 -18  198.30  107.54
   0  -2 -18  378.94  114.46
   0   3 -17  265.41   65.08
   0  -3  17  141.63   49.95
   0   3 -16   -1.61   17.02
   0   3 -16   19.27   27.23
   0  -3  16   24.87   14.50
   0   3 -15  127.38   51.36
   0   3 -15  180.04  112.66
   0  -3  15  124.52   39.95
   0   3 -14  269.90   81.57
   0   3 -14  422.70   44.78
   0   3 -13 2229.00   82.77
   0   3 -13 1980.71   85.48
   0  -3  13 2165.55   79.13
   0   3 -12  516.47   92.73
   0   3 -12  650.93  120.21
   0  -3  12  421.46   45.04
   0   3 -11   11.76   12.46
   0   3 -11   60.53   34.28
   0  -3  11   13.33    8.84
   0   3 -10 1249.54   85.28
   0   3 -10 1144.55  131.08
   0  -3  10  970.17   69.91
   0   3  -9   20.32   14.38
   0   3  -9   31.97   16.84
   0   3  -9   65.74   17.72
   0  -3   9   39.05   17.11
   0  -3   9   13.92    8.89
   0   3  -8  310.00   60.61
   0   3  -8  344.45   63.67
   0   3  -8  321.10   30.85
   0  -3   8  311.87   49.01
   0  -3   8  331.85   22.79
   0   3  -7  361.31   29.48
   0   3  -7  425.38   33.24
   0   3  -7  493.69   86.58
   0  -3   7  296.15   58.14
   0  -3   7  283.76   26.22
   0   3  -6 3543.23   72.79
   0   3  -6 3576.32   74.74
   0   3  -6 3695.10   85.36
   0  -3   6 3302.15  238.13
   0  -3   6 3388.72  246.50
   0   3  -5 3878.37  211.26
   0   3  -5 3629.22  198.65
   0   3  -5 3664.53  203.41
   0  -3   5 3388.55  186.59
   0  -3   5 3723.73  203.97
   0  -3   5 3329.68  183.71
   0   3  -432269.56  559.76
   0   3  -430997.11  539.62
   0  -3   432018.64  555.15
   0  -3   433153.11  578.82
   0   3  -3   22.15   10.31
   0   3  -3    2.75   10.69
   0   3  -3   29.05   13.39
   0  -3   3    7.20   15.10
   0  -3   3   28.96   12.12
   0  -3   3   16.74    9.84
   0   3  -214416.55  255.88
   0   3  -215277.91  271.40
   0   3  -216244.88  290.28
   0  -3   214800.11  261.30
   0  -3   214392.05  256.99
   0  -3   215132.07  269.86
   0   3   0 6788.90  126.64
   0   3   0 6369.66   52.25
   0   3   0 6726.24  127.49
   0  -3   0 6635.69  125.04
   0   3   119785.22  345.98
   0   3   122296.06  387.70
   0  -3  -121589.41  376.11
   0  -3  -120333.31  355.92
   0  -3  -120415.88  357.72
   0   3   216157.57  294.87
   0   3   216159.31  283.77
   0  -3  -217407.44  306.63
   0  -3  -216576.76  292.14
   0   3   3  957.17   77.56
   0   3   3  793.44   62.18
   0  -3  -3  886.77   69.65
   0  -3  -3  836.32   65.69
   0   3   4  355.67   34.58
   0   3   4  322.18   23.87
   0  -3  -4  345.23   15.55
   0  -3  -4  304.66   23.87
   0   3   5   47.74   16.97
   0   3   5    6.63    8.86
   0  -3  -5   28.72   11.28
   0  -3  -5   20.28   12.53
   0   3   6 1942.73  112.47
   0   3   6 1853.17  104.99
   0  -3  -6 2016.04  113.87
   0  -3  -6 1980.48  127.41
   0   3   7   64.24   13.38
   0   3   7   81.34   14.26
   0  -3  -7   68.36   12.65
   0  -3  -7   46.04   10.84
   0   3   8  686.50  122.22
   0   3   8  661.24   45.03
   0  -3  -8  653.51   47.01
   0  -3  -8  589.03   42.76
   0   3   9    3.44   13.39
   0   3   9   20.66    9.32
   0  -3  -9   24.71    9.23
   0  -3  -9   20.11   18.12
   0   3  10   91.04   30.66
   0   3  10   88.75   17.87
   0  -3 -10  205.15   52.95
   0  -3 -10   72.82   16.74
   0   3  11 1260.11  105.94
   0  -3 -11 1006.29   72.27
   0   3  12 4735.96  193.32
   0   3  12 4406.76  175.48
   0  -3 -12 4605.38  184.02
   0   3  13   60.06   28.08
   0   3  13   48.47   20.75
   0   3  13   30.75   17.24
   0   3  14  149.37   20.40
   0  -3 -14  154.82   26.73
   0  -3 -15  452.35   77.67
   0  -3 -16  301.52  130.36
   0  -3 -17  144.34   37.15
   0  -3 -17  158.64   48.44
   0  -3 -18  105.78   85.05
   0  -3 -18  390.93   74.95
   0   4 -17   21.54   24.96
   0   4 -17   32.97   37.11
   0  -4  17    2.70   12.35
   0   4 -16   67.70   28.87
   0   4 -16  182.71   40.43
   0  -4  16   35.63   20.60
   0   4 -15  333.26  105.53
   0   4 -15  382.58  136.68
   0  -4  15  297.55   98.55
   0   4 -14  713.50   38.83
   0   4 -14  729.59  122.79
   0  -4  14  696.44  133.28
   0   4 -13  109.24   34.65
   0   4 -13  196.18   37.03
   0  -4  13   49.96   27.46
   0   4 -12 1467.31   78.15
   0  -4  12 1304.52  111.12
   0   4 -11 1589.49  113.10
   0   4 -11 1730.89  129.06
   0  -4  11 1372.96  114.09
   0   4 -10  172.78   35.07
   0   4 -10   95.75   24.66
   0  -4  10  131.78   24.40
   0  -4  10  101.12   18.09
   0   4  -9 3087.06  148.84
   0   4  -9 3737.72  184.31
   0  -4   9 3078.62  154.02
   0   4  -8   79.83   22.76
   0   4  -8   85.35   16.42
   0   4  -8   97.52   30.48
   0  -4   8   42.49    9.48
   0  -4   8  115.88   20.84
   0   4  -7   47.56   12.88
   0   4  -7   10.69   12.66
   0   4  -7   24.89   21.47
   0  -4   7   24.87   16.43
   0  -4   7   30.49   20.46
   0  -4   7   54.97   18.22
   0   4  -6  839.67   46.18
   0   4  -6  755.86   42.42
   0   4  -6 1089.95  139.94
   0  -4   6  950.96   56.02
   0  -4   6  920.07   81.46
   0  -4   6 1038.35   68.76
   0   4  -5  547.16   33.47
   0   4  -5  680.93   84.31
   0   4  -5  558.94   37.92
   0  -4   5  626.66   37.34
   0  -4   5  549.93   38.02
   0  -4   5  503.74   32.60
   0   4  -4 2333.77  131.91
   0   4  -4 2651.00  147.73
   0   4  -4 2146.87  123.16
   0  -4   4 2426.51  134.54
   0  -4   4 2285.06  128.63
   0  -4   4 2331.30  131.33
   0   4  -3  115.95   10.78
   0   4  -3   72.52    9.73
   0   4  -3  158.25   24.17
   0  -4   3  120.82   29.68
   0  -4   3  105.90   11.78
   0  -4   3  163.35   15.40
   0   4  -2    3.65   11.30
   0   4  -2   26.61   15.13
   0   4  -2    5.64   13.05
   0  -4   2   23.10   11.16
   0  -4   2  -18.50   12.78
   0  -4   2   -0.37   10.76
   0   4  -1 1904.56   80.09
   0   4  -1 1825.63   76.61
   0   4  -1 1626.70   69.97
   0  -4   1 1678.80   69.87
   0  -4   1 1806.93   76.66
   0  -4   1 1817.99   77.27
   0   4   014433.11  259.07
   0   4   015734.28  281.09
   0   4   015570.22  280.24
   0  -4   014705.09  262.08
   0  -4   014664.27  263.91
   0  -4   014452.65  269.37
   0   4   1  644.52   51.83
   0   4   1  647.01   51.33
   0  -4  -1  701.42   56.58
   0  -4  -1  881.72   88.39
   0  -4  -1  723.38   58.23
   0   4   2   36.91   14.99
   0   4   2   19.13    9.23
   0  -4  -2    9.68   11.93
   0  -4  -2   10.42   14.76
   0   4   3 5373.71  210.81
   0   4   3 4419.82  178.16
   0  -4  -3 5093.03  198.82
   0  -4  -3 4997.51  203.74
   0   4   4 3849.05  211.99
   0  -4  -4 3453.31  193.30
   0  -4  -4 3952.23   53.44
   0   4   5 1641.75   96.12
   0   4   5 1514.58   86.62
   0  -4  -5 1709.39   98.21
   0  -4  -5 1684.09   97.16
   0   4   6 2764.48  159.65
   0   4   6 2636.07  145.82
   0  -4  -6 3032.44  161.41
   0  -4  -6 2777.63  149.63
   0   4   7 7684.04  270.61
   0   4   7 6754.85  238.88
   0  -4  -7 7374.55  257.96
   0  -4  -7 7269.88  254.76
   0   4   8 5542.40  270.32
   0   4   8 5053.68  242.52
   0  -4  -8 5603.42  270.41
   0  -4  -8 5330.30  258.03
   0   4   9   33.28   23.96
   0   4   9   34.90   13.05
   0  -4  -9   31.58   12.78
   0  -4  -9   32.06   19.82
   0   4  10  227.23   27.63
   0   4  10  175.26   35.80
   0  -4 -10  215.26   39.24
   0  -4 -10  198.14   37.07
   0   4  11  339.53   30.93
   0  -4 -11  333.81   27.94
   0   4  12  538.76   86.64
   0  -4 -12  730.06   57.92
   0   4  13 1204.75  218.61
   0   4  13 1228.03  106.51
   0  -4 -13 1272.16  174.70
   0   4  14  425.78  101.29
   0   4  14  337.29   68.74
   0   4  15  132.27   71.19
   0   4  15  137.55   39.67
   0   4  16    0.53   11.63
   0  -4 -16   27.72   23.97
   0  -4 -17  650.73   58.71
   0  -4 -18   14.74   26.69
   0   5 -16   45.77   27.91
   0  -5  16   86.17   25.08
   0   5 -15  424.45   51.03
   0   5 -15  300.07  141.24
   0  -5  15  299.60  122.39
   0   5 -14  347.53   50.75
   0   5 -14  326.22   85.95
   0  -5  14  388.25   61.94
   0   5 -13   14.86   15.95
   0   5 -13   14.01   23.21
   0  -5  13   -6.16   18.76
   0   5 -12  718.64   37.28
   0   5 -12  685.72   77.20
   0  -5  12  604.24  112.95
   0   5 -11   10.81   13.68
   0   5 -11   34.11   21.69
   0  -5  11   28.79   13.25
   0   5 -10 1740.31  122.01
   0   5 -10 1850.55  136.32
   0  -5  10 1782.74  126.83
   0   5  -9   47.59   21.15
   0   5  -9   72.04   21.81
   0  -5   9   37.57   19.14
   0  -5   9   10.33   12.42
   0   5  -8   51.63   22.40
   0   5  -8   24.50   10.46
   0   5  -8   46.71   21.32
   0  -5   8   27.14   14.40
   0  -5   8   20.28   12.43
   0   5  -7   54.84   33.68
   0   5  -7   57.77   16.23
   0   5  -7   38.51   18.98
   0  -5   7   45.75   14.16
   0  -5   7   43.17   16.44
   0  -5   7   46.09   20.83
   0   5  -6  437.92   28.53
   0   5  -6  301.50   21.62
   0   5  -6  434.40  109.84
   0  -5   6  382.61   64.58
   0  -5   6  394.94   46.20
   0  -5   6  333.82   46.10
   0   5  -5   48.04   19.00
   0   5  -5   52.35   10.67
   0   5  -5   49.78   12.50
   0  -5   5   49.88   11.30
   0  -5   5   34.67   15.74
   0  -5   5   23.10   24.14
   0   5  -4  111.00   15.11
   0   5  -4  155.49   24.28
   0   5  -4  126.65   18.87
   0  -5   4  146.12   24.60
   0  -5   4   86.39   23.25
   0  -5   4  108.98   19.22
   0   5  -3 2669.07  148.82
   0   5  -3 2683.38  150.32
   0   5  -3 2692.57  152.60
   0  -5   3 2415.62  134.96
   0  -5   3 2688.06  154.51
   0  -5   3 2631.89  147.74
   0   5  -2   30.17   23.28
   0   5  -2   88.39   19.75
   0   5  -2   35.79   14.62
   0  -5   2   49.72   17.69
   0  -5   2   27.12   13.90
   0  -5   2   50.86   11.79
   0   5  -1 1943.24  110.63
   0   5  -1 1620.80   93.42
   0   5  -1 1854.82  107.12
   0  -5   1 1640.08   92.69
   0  -5   1 1770.52  102.32
   0  -5   1 1668.95   97.29
   0   5   0   99.32   23.37
   0   5   0  113.53   21.85
   0   5   0  118.48   25.35
   0  -5   0  122.74   17.76
   0  -5   0  102.24   13.50
   0  -5   0  126.10   14.40
   0   5   1  415.17   37.38
   0   5   1  335.69   17.80
   0  -5  -1  383.75   61.53
   0  -5  -1  350.10   27.68
   0  -5  -1  342.70   19.51
   0   5   2 4070.31   58.98
   0   5   2 4380.89   86.07
   0  -5  -2 3980.07   58.20
   0  -5  -2 4321.60   86.21
   0  -5  -2 4481.65  122.22
   0   5   3  891.72   82.04
   0   5   3  837.28   64.97
   0  -5  -3  767.99   62.20
   0  -5  -3  763.33   60.77
   0   5   4  408.80   39.74
   0   5   4  398.94   36.34
   0  -5  -4  460.31   59.84
   0  -5  -4  416.90   38.40
   0   5   5 4054.56   88.31
   0   5   5 3907.97   80.49
   0  -5  -5 4141.05   90.70
   0  -5  -5 4135.13   88.91
   0   5   6  635.83   41.37
   0   5   6  672.69   72.67
   0  -5  -6  652.94   98.06
   0  -5  -6  589.45   38.14
   0   5   7 1751.74  122.63
   0   5   7 1443.48   78.00
   0  -5  -7 1749.85   94.08
   0  -5  -7 1664.88   91.24
   0   5   8 2900.21  148.95
   0   5   8 2736.56  139.20
   0  -5  -8 2934.20  148.64
   0  -5  -8 2612.67  139.12
   0   5   9 4289.75  207.07
   0  -5  -9 3993.77  190.81
   0  -5  -9 3976.68  202.88
   0   5  10  267.97   75.86
   0   5  10  247.65   47.21
   0  -5 -10  319.73   65.46
   0   5  11 7388.38  188.56
   0   5  11 6823.92  163.69
   0  -5 -11 7181.32  178.66
   0   5  12   35.51   29.03
   0  -5 -12   59.11   20.01
   0   5  13 1536.99  126.46
   0   5  13 1277.71  110.02
   0  -5 -13 1636.68   81.87
   0   5  14  380.17  101.00
   0  -5 -14  454.65   64.28
   0   5  15   -2.28   24.81
   0  -5 -15   16.86   17.12
   0   5  16   73.71   53.47
   0  -5 -17   26.94   24.21
   0   6 -16   33.65   51.30
   0   6 -16  158.11   42.03
   0  -6  16   85.87   30.17
   0   6 -15   54.55   26.26
   0   6 -15   61.34   42.45
   0  -6  15   67.34   23.00
   0   6 -14  207.85   85.22
   0   6 -14  174.70   77.72
   0  -6  14  151.24   99.70
   0   6 -13   14.03   17.20
   0   6 -13   55.42   33.72
   0  -6  13   14.41   19.65
   0   6 -12   76.21   16.10
   0   6 -12   72.40   33.52
   0  -6  12   27.88   22.94
   0   6 -11  464.81   31.71
   0   6 -11  533.02   49.87
   0  -6  11  386.84   75.38
   0   6 -10   36.14   15.73
   0   6 -10   33.34   19.08
   0  -6  10   31.26   14.69
   0  -6   9  436.30   86.53
   0   6  -8  369.30   35.56
   0   6  -8  338.40   36.09
   0  -6   8  448.83   30.98
   0  -6   8  315.11   31.63
   0   6  -7   26.75   14.77
   0   6  -7   67.11   20.97
   0  -6   7   13.77   18.74
   0  -6   7   10.07   14.53
   0   6  -6  434.49   39.95
   0   6  -6  376.04   71.90
   0   6  -6  546.01  127.00
   0  -6   6  462.75   86.81
   0  -6   6  449.25   42.56
   0  -6   6  380.75   37.02
   0   6  -5 1379.13   85.64
   0   6  -5 1352.49   83.64
   0   6  -5 1384.06   88.60
   0  -6   5 1394.42   84.29
   0  -6   5 1487.14   46.23
   0   6  -4  588.46   43.21
   0   6  -4  528.17   95.90
   0   6  -4  583.00   53.81
   0  -6   4  513.84   74.77
   0  -6   4  650.12  116.58
   0  -6   4  562.26   86.68
   0   6  -3 1903.70  104.91
   0   6  -3 2030.02  113.02
   0   6  -3 2092.88  117.44
   0  -6   3 1947.67  106.85
   0  -6   3 2189.53  122.16
   0  -6   3 1702.60   96.10
   0   6  -2 4148.84   99.83
   0   6  -2 4307.90   98.75
   0  -6   2 4480.57   95.79
   0  -6   2 4149.28   84.54
   0  -6   2 4470.27  122.46
   0   6  -1 3251.27  173.54
   0   6  -1 3635.38   78.54
   0   6  -1 3268.28  175.81
   0  -6   1 3096.20  164.31
   0  -6   1 3129.79  176.58
   0  -6   1 3317.29  242.17
   0   6   0  339.83   72.58
   0   6   0  264.28   37.83
   0   6   0  307.31   46.06
   0  -6   0  301.95   53.80
   0  -6   0  271.02   23.10
   0  -6   0  286.33   20.75
   0   6   1 1976.47  128.03
   0   6   1 2229.54  126.56
   0  -6  -1 2344.51  131.89
   0  -6  -1 2241.94  128.21
   0  -6  -1 2046.94  117.48
   0   6   2  309.81   29.93
   0   6   2  285.60   56.55
   0  -6  -2  263.45   25.01
   0  -6  -2  328.05   32.04
   0  -6  -2  364.75   48.08
   0   6   3  579.70  101.39
   0   6   3  606.62   36.47
   0  -6  -3  538.45   38.41
   0  -6  -3  609.29   98.91
   0  -6  -3  494.27   89.03
   0   6   4  771.48   46.18
   0   6   4  790.15   44.34
   0  -6  -4  828.21   47.80
   0  -6  -4  750.87   48.06
   0   6   5   45.29   13.66
   0   6   5   65.20   12.39
   0  -6  -5   55.73   16.09
   0   6   6   13.86   12.02
   0   6   6   23.25    9.13
   0  -6  -6  -20.70   15.24
   0  -6  -6   44.41   15.50
   0   6   7  254.33   25.91
   0   6   7  235.89   18.80
   0  -6  -7  288.19   24.28
   0  -6  -7  238.28   22.59
   0   6   8  486.39   79.72
   0   6   8  460.03   85.97
   0  -6  -8  483.52   44.42
   0   6   9   32.39    7.44
   0   6   9   33.32   11.38
   0  -6  -9   32.51   16.92
   0   6  10   20.93   16.44
   0   6  10   14.84   20.97
   0  -6 -10   86.05   22.93
   0   6  11 4200.62  174.92
   0  -6 -11 4823.30  194.51
   0   6  12  165.71   56.20
   0  -6 -12  129.05   31.15
   0   6  13 1777.67   79.91
   0  -6 -13 1586.73   66.26
   0   6  14  715.13   43.60
   0  -6 -14  610.47  138.04
   0   6  15   54.37   35.32
   0   6  16  173.82   36.40
   0   7 -15  496.03   57.32
   0   7 -15  228.00  141.98
   0  -7  15  293.08  121.82
   0   7 -14  293.53   67.11
   0   7 -14  464.24   71.47
   0  -7  14  370.62  105.99
   0   7 -13  116.34   49.15
   0  -7  13  105.06   31.40
   0   7 -12  109.98   43.84
   0   7 -12  117.24   34.39
   0  -7  12  212.01   48.63
   0   7 -11   42.08   16.99
   0   7 -11   14.59   14.17
   0  -7  11  -17.03   19.12
   0   7 -10 3370.33  139.17
   0   7 -10 3689.46  152.76
   0  -7  10 3094.37  130.90
   0   7  -9   68.03   28.29
   0   7  -9  106.97   32.95
   0  -7   9   54.10   22.69
   0   7  -8 2088.57   53.72
   0   7  -8 2094.31   67.52
   0  -7   8 2161.44   77.81
   0   7  -7  339.12   33.84
   0   7  -7  399.04   31.91
   0  -7   7  377.13   64.01
   0   7  -6   67.31   20.07
   0   7  -6  130.25   30.60
   0  -7   6  145.27   31.86
   0  -7   6   30.47   17.53
   0   7  -5 2426.77  115.76
   0   7  -5 2471.92  119.84
   0  -7   5 2350.62  107.10
   0  -7   5 2528.42  106.32
   0   7  -4 1086.38   71.79
   0   7  -4 1348.45  127.23
   0  -7   4 1225.99   79.37
   0  -7   4 1229.86   80.47
   0   7  -3 5458.31  270.80
   0   7  -3 5347.43  258.99
   0   7  -3 5374.22  263.24
   0  -7   3 5955.61  286.30
   0  -7   3 5149.36  266.28
   0  -7   3 5130.43  249.69
   0   7  -2  896.90   54.06
   0   7  -2  588.83   97.50
   0   7  -2  996.18  131.88
   0  -7   2  820.00   56.43
   0  -7   2  840.07   90.66
   0  -7   2  822.21   63.27
   0   7  -1  931.28   57.23
   0   7  -1  984.08  111.12
   0   7  -1  919.92   62.41
   0  -7   1  883.68   75.74
   0  -7   1  942.12  103.53
   0   7   0   51.79   13.49
   0   7   0   31.62   10.24
   0   7   0   97.35   15.60
   0  -7   0   30.39   14.24
   0  -7   0   24.62   12.50
   0  -7   0   66.99   13.60
   0   7   1  132.08   31.84
   0   7   1  226.43   41.12
   0  -7  -1  181.40   31.13
   0  -7  -1  172.23   19.13
   0  -7  -1  182.49   24.02
   0   7   2 7145.42  253.55
   0   7   2 7110.03  249.61
   0  -7  -2 7539.50  267.26
   0  -7  -2 7067.91  250.51
   0   7   3 4303.37  159.91
   0   7   3 4309.48  156.73
   0  -7  -3 4001.25  149.31
   0  -7  -3 4340.07  160.69
   0   7   4  495.70   65.98
   0   7   4  267.84   58.88
   0  -7  -4  381.76   40.07
   0  -7  -4  266.35   27.37
   0  -7  -4  297.51   47.37
   0   7   5  347.98   33.78
   0   7   5  321.65   23.72
   0  -7  -5  229.27   23.69
   0  -7  -5  293.45   23.48
   0   7   6  532.45   80.27
   0  -7  -6  495.79   44.84
   0  -7  -6  794.87  104.89
   0   7   7  925.80   85.75
   0  -7  -7  985.97  104.43
   0   7   8   71.83   25.51
   0   7   9   49.70   22.49
   0   7   9   23.98    8.62
   0  -7  -9   -5.93   18.02
   0   7  10 5032.29  198.89
   0  -7 -10 5369.12  216.02
   0   7  11  728.95   48.53
   0   7  11  672.42   35.38
   0  -7 -11  782.26   91.61
   0   7  12 1743.71  184.02
   0  -7 -12 1311.26  133.61
   0   7  13  116.41   26.00
   0  -7 -13  136.48   27.52
   0   7  14  147.28   31.77
   0  -7 -14  114.98   29.68
   0   7  15   51.99   30.26
   0  -7 -15   26.37   15.87
   0   7  16   48.81   17.39
   0   7  17   40.46   32.18
   0   8 -15   12.51   22.58
   0   8 -14   12.26   24.05
   0   8 -14   45.86   38.51
   0  -8  14    5.13   21.40
   0   8 -13  221.13   36.64
   0   8 -13  165.87   63.75
   0  -8  13  184.88   76.44
   0   8 -12   22.40   19.77
   0   8 -12    0.06   27.74
   0  -8  12  -28.35   19.36
   0   8 -11   30.29   17.58
   0   8 -11   22.11   17.38
   0  -8  11  -36.77   20.95
   0   8 -10   -4.87   14.45
   0   8 -10   30.93   11.72
   0  -8  10    2.87   15.85
   0   8  -9   29.69   16.33
   0   8  -9   26.22   21.14
   0  -8   9   47.00   21.93
   0   8  -8   87.10   26.34
   0   8  -8   31.66   24.14
   0  -8   8   35.62   18.41
   0   8  -7   97.78   20.91
   0   8  -7   47.79   22.93
   0  -8   7  115.48   31.52
   0   8  -6  977.13   71.80
   0   8  -6 1141.53  119.24
   0  -8   6 1104.23   81.58
   0   8  -5  987.39   74.41
   0   8  -5  910.60   90.59
   0  -8   5 1082.65   80.70
   0   8  -4   23.09   13.94
   0   8  -4   21.34   11.74
   0  -8   4   43.50   19.03
   0  -8   4    8.79   11.69
   0   8  -3 1384.89  109.00
   0   8  -3 1473.58  117.84
   0  -8   3 1200.09   96.56
   0  -8   3 1320.18  111.57
   0  -8   3 1172.09  118.28
   0   8  -2  988.49   80.18
   0   8  -2 1054.07  100.05
   0  -8   2 1142.03   93.03
   0  -8   2  796.97  144.12
   0  -8   2 1104.51   93.11
   0   8  -1  197.90   38.41
   0   8  -1  178.93   34.74
   0   8  -1  213.03   45.88
   0  -8   1  216.39   51.15
   0  -8   1  165.99   21.90
   0   8   0 6568.66  317.36
   0   8   0 5816.06  281.34
   0   8   0 6551.33  318.56
   0  -8   0 6314.21  304.01
   0  -8   0 5799.46  291.27
   0   8   1  948.30   63.76
   0   8   1 1009.29  118.33
   0  -8  -1 1117.68  105.35
   0  -8  -1  985.39   63.49
   0  -8  -1  983.46  134.96
   0   8   2  114.40   26.60
   0  -8  -2   93.98   19.86
   0  -8  -2  119.64   26.67
   0   8   3  296.45   68.42
   0   8   3  338.31   26.26
   0  -8  -3  385.66   32.37
   0  -8  -3  304.38   25.43
   0  -8  -3  293.72   72.18
   0   8   4  939.33   79.62
   0   8   4  841.09  101.88
   0  -8  -4  683.85   61.23
   0  -8  -4  780.36   75.61
   0   8   5  212.11   37.57
   0   8   5   75.15   28.72
   0  -8  -5  237.61   61.89
   0   8   6   89.67   21.39
   0   8   6  134.72   24.56
   0  -8  -6  126.34   32.15
   0   8   7  602.38   92.21
   0   8   7  399.26   24.87
   0  -8  -7  411.51   29.44
   0   8   8   35.86   20.58
   0   8   8    7.02   13.14
   0  -8  -8   18.75   16.90
   0   8   9 2691.44  123.54
   0   8   9 2270.41  156.67
   0  -8  -9 2534.79  180.38
   0   8  10 1652.46  146.15
   0   8  11 1336.04  119.44
   0  -8 -11 1286.29  163.66
   0   8  12  974.86  111.27
   0  -8 -12  868.96  159.81
   0   8  13   99.98   25.32
   0  -8 -13   71.50   18.18
   0   8  14   75.41   42.02
   0  -8 -14   68.76   33.18
   0   8  15  625.50   63.87
   0   8  17   -8.12   29.12
   0   9 -14   43.36   29.14
   0   9 -14   66.11   39.14
   0   9 -13   -7.51   30.99
   0  -9  13    9.63   15.36
   0   9 -12   17.68   22.14
   0   9 -12   -5.01   29.22
   0  -9  12   13.01   25.83
   0   9 -11  203.55   46.67
   0   9 -11  160.69  102.63
   0  -9  11  230.25   29.07
   0   9 -10  296.16   96.83
   0   9 -10  328.08   93.01
   0  -9  10  352.03   35.95
   0   9  -9   66.94   31.06
   0   9  -9  151.55   43.41
   0  -9   9  125.55   31.23
   0   9  -8   79.32   24.89
   0   9  -8   50.22   28.52
   0  -9   8   81.72   29.35
   0   9  -7 1706.65  146.33
   0   9  -7 1204.66  109.30
   0  -9   7 1750.91  151.46
   0   9  -6  448.97  115.61
   0   9  -6  608.24   83.93
   0  -9   6  623.52  136.70
   0   9  -5 2668.19   84.71
   0   9  -5 2484.46   88.37
   0  -9   5 2654.96   91.61
   0   9  -4  811.43   63.38
   0   9  -4  595.45  120.30
   0  -9   4  585.74  131.85
   0   9  -3  730.34  137.12
   0   9  -3  683.90  115.13
   0  -9   3  486.68   33.38
   0   9  -2  775.51   72.81
   0   9  -2  782.30   78.84
   0  -9   2  757.45   99.99
   0   9  -1   42.27   15.87
   0   9  -1   56.73   23.68
   0  -9   1   28.37   20.02
   0  -9   1   33.43   11.09
   0   9   0  327.21   93.07
   0   9   0  317.58   57.77
   0  -9   0  327.09   39.59
   0  -9   0  222.36   31.02
   0   9   1   67.95   22.14
   0  -9  -1   92.53   21.95
   0  -9  -1   55.74   17.97
   0   9   2 1048.54   95.17
   0  -9  -2  897.85   82.91
   0  -9  -2  834.07   79.57
   0   9   3 1385.16   86.29
   0  -9  -3 1638.27   89.84
   0   9   4  364.33   38.00
   0  -9  -4  412.84   64.75
   0   9   5  539.59   39.30
   0  -9  -5  479.56   35.65
   0   9   6  863.23   69.19
   0  -9  -6  785.91  131.61
   0   9   7 3733.99  110.68
   0  -9  -7 3887.34  119.40
   0   9   8 1587.35  120.75
   0  -9  -8 1765.50  127.97
   0   9   9 1110.99  173.14
   0  -9  -9  866.72   52.39
   0   9  10  623.49  102.82
   0  -9 -10  661.95   66.85
   0   9  11 1380.84  153.72
   0  -9 -11 1291.45   63.96
   0   9  12   68.88   25.98
   0  -9 -12   45.41   26.31
   0   9  13  850.91   64.71
   0  -9 -13  797.41   58.88
   0   9  14  276.90   35.73
   0  -9 -14  177.86   85.23
   0   9  15   40.98   24.44
   0   9  16   99.68   32.41
   0 -10  13   20.95   30.31
   0  10 -12  135.05   70.77
   0 -10  12  235.46   54.16
   0  10 -11  145.71   33.46
   0  10 -11  206.78   42.69
   0 -10  11   69.20   52.06
   0  10 -10   -1.74   15.38
   0  10 -10   79.79   36.49
   0 -10  10   -4.44   22.86
   0  10  -9  802.65   99.64
   0  10  -9  870.77  169.05
   0 -10   9  791.86  175.00
   0  10  -8  148.67   40.57
   0  10  -8  124.26   56.41
   0 -10   8  126.75   55.08
   0  10  -7   58.12   20.90
   0  10  -7   96.49   25.71
   0 -10   7   62.51   27.26
   0  10  -6  833.81  108.94
   0  10  -6  979.36  128.26
   0 -10   6  933.58  162.82
   0  10  -5 1102.71  196.50
   0  10  -5 1050.97  126.31
   0 -10   5  970.85   58.33
   0  10  -4 4950.78  217.99
   0  10  -4 4710.92  225.70
   0 -10   4 5150.62  210.83
   0  10  -3  709.65  150.88
   0  10  -3  684.27   61.93
   0 -10   3  571.30   87.36
   0  10  -2  266.79   56.98
   0  10  -2  285.52   51.35
   0 -10   2  186.32   51.15
   0  10  -1   81.59   19.29
   0 -10   1   58.57   18.62
   0 -10   0  128.15   25.59
   0  10   1   -3.73   22.16
   0 -10  -1   13.33   20.41
   0  10   2   30.55   17.27
   0 -10  -2   27.32   18.82
   0  10   3  189.91   36.65
   0 -10  -3  173.16   27.08
   0  10   4 1153.18   89.48
   0 -10  -4 1258.03  212.54
   0  10   5   36.02   22.04
   0 -10  -5   41.72   19.60
   0  10   6    9.72   21.86
   0 -10  -6   29.37   12.16
   0  10   7 2122.55  141.54
   0 -10  -7 2268.86  144.03
   0  10   8 2514.84  113.47
   0 -10  -8 2101.62   96.96
   0  10   9   24.66   15.05
   0 -10  -9   34.96   18.24
   0  10  10   20.92   19.38
   0 -10 -10   43.70   24.45
   0  10  11   45.90   24.29
   0 -10 -11   34.56   20.73
   0  10  12  330.96  121.70
   0 -10 -12  444.55   91.45
   0  10  13   47.99   29.55
   0 -10 -13   21.03   27.70
   0  10  14   13.23   19.84
   0 -10 -14    2.87   27.85
   0  10  15   19.84   23.35
   0  11 -12   80.60   40.39
   0 -11  12   24.79   19.77
   0  11 -11   28.89   37.09
   0  11 -11   20.87   25.43
   0 -11  11   54.62   27.35
   0  11 -10   17.52   23.62
   0  11 -10   35.62   24.64
   0  11  -9   41.18   24.75
   0  11  -9   33.94   24.13
   0 -11   9   20.28   31.91
   0  11  -8   32.67   17.31
   0  11  -8   34.99   19.19
   0 -11   8   19.44   19.60
   0  11  -7  135.70   29.65
   0  11  -7  226.73   81.91
   0 -11   7  153.93   30.11
   0  11  -6  404.31   48.05
   0  11  -6  426.46   38.78
   0 -11   6  508.29   38.97
   0  11  -5   67.31   33.88
   0  11  -5   37.23   20.49
   0 -11   5   11.04   23.33
   0  11  -4   62.13   24.50
   0  11  -4   44.39   22.44
   0 -11   4   30.34   27.44
   0  11  -3  526.46  118.26
   0  11  -3  597.27  119.45
   0 -11   3  568.57   40.76
   0  11  -2 2703.20  165.38
   0  11  -2 2903.97  181.18
   0 -11   2 2671.27  167.15
   0  11  -1 2375.12  147.30
   0  11  -1 2238.32  143.32
   0 -11   1 2444.15  156.75
   0  11   0  355.53  109.47
   0 -11   0  374.01  132.59
   0  11   1  374.06   40.58
   0 -11  -1  275.87   41.83
   0  11   2   94.75   29.54
   0 -11  -2   75.32   30.75
   0  11   3   34.17   24.16
   0 -11  -3   10.90   22.00
   0  11   4   75.99   33.76
   0 -11  -4  189.96   48.29
   0  11   5  196.35   58.17
   0 -11  -5  287.16   45.94
   0  11   6   98.96   34.01
   0 -11  -6   90.22   30.21
   0  11   7  221.99   41.95
   0 -11  -7   71.45   35.74
   0  11   8  269.74   32.22
   0 -11  -8  263.51   81.65
   0  11   9  135.17   37.51
   0 -11  -9   43.16   21.50
   0  11  10 2235.03  179.68
   0 -11 -10 2102.20  168.92
   0  11  11  189.97   39.83
   0 -11 -11  165.22   51.67
   0  11  12  732.00   84.09
   0  11  13   93.25   30.58
   0 -11 -13  193.87   41.49
   0  11  14    5.28   30.81
   0 -11 -14   39.44   25.05
   0  12 -11  314.25   97.52
   0  12 -11  219.27  152.97
   0 -12  11  415.16   74.33
   0  12 -10  285.71  124.83
   0  12 -10  309.03  118.16
   0 -12  10  553.63   68.13
   0  12  -9   39.59   17.28
   0  12  -9   -4.27   23.09
   0 -12   9   19.02   33.55
   0  12  -8   40.25   24.47
   0  12  -8   25.78   24.51
   0  12  -7   46.67   27.55
   0  12  -7  -23.24   23.07
   0 -12   7   -3.28   27.65
   0  12  -6   56.56   27.78
   0  12  -6   94.49   33.82
   0 -12   6   76.31   30.71
   0  12  -5  181.41   76.46
   0  12  -5  195.92   33.34
   0 -12   5  172.78   37.74
   0  12  -4   52.14   17.95
   0  12  -4   49.61   30.05
   0 -12   4   61.31   26.89
   0  12  -3   18.87   14.93
   0  12  -3   17.50   13.30
   0 -12   3   22.61   24.53
   0  12  -2   26.69   21.02
   0  12  -2   32.02   17.09
   0 -12   2   47.02   29.39
   0  12  -1   33.66   33.56
   0 -12   1   13.29   30.41
   0  12   0  209.23   34.58
   0 -12   0  188.05   29.56
   0  12   1   23.49   24.53
   0 -12  -1   40.51   24.49
   0  12   2  -18.97   23.76
   0 -12  -2  -39.00   21.58
   0 -12  -3  222.43   54.06
   0  12   4  259.48   39.22
   0 -12  -4  202.62   33.84
   0  12   5  469.46  124.19
   0 -12  -5  265.24   82.48
   0  12   6  696.65   59.48
   0 -12  -6  534.37   88.09
   0  12   7  178.87   28.04
   0 -12  -7  244.91   36.96
   0  12   8   38.13   19.44
   0 -12  -8   31.90   21.76
   0  12   9   62.88   29.11
   0 -12  -9   85.36   27.67
   0  12  10  223.88   57.69
   0 -12 -10  217.54   58.06
   0  12  11  122.12   43.15
   0  12  12   81.77   37.30
   0 -12 -12   75.07   30.82
   0  12  13   60.61   24.27
   0 -12 -13   -2.93   20.27
   0  13  -9  907.25  141.09
   0 -13   9 1242.28  195.86
   0  13  -8   52.64   27.97
   0 -13   8   -2.61   29.16
   0  13  -7  225.30   75.34
   0  13  -7  243.26   85.89
   0 -13   7  296.55  106.81
   0  13  -6   57.65   40.21
   0  13  -6   88.41   38.96
   0 -13   6   94.62   28.17
   0  13  -5  167.51   92.84
   0  13  -5  217.55   91.39
   0 -13   5  315.36   47.66
   0  13  -4  233.50   30.00
   0  13  -4  152.12   53.40
   0 -13   4  208.82   72.60
   0  13  -3   55.22   24.60
   0  13  -3   26.94   19.45
   0 -13   3   52.77   28.93
   0  13  -2  102.69   34.01
   0  13  -2   95.98   39.62
   0 -13   2  151.88   67.94
   0  13  -1  162.20   31.21
   0  13   0  -10.87   23.61
   0 -13   0   37.34   24.83
   0  13   1  685.29   58.61
   0 -13  -1  725.65  103.99
   0  13   2   58.65   24.48
   0 -13  -2    5.81   23.01
   0  13   3  677.56   56.54
   0 -13  -3  495.71  173.69
   0  13   4   41.95   25.79
   0 -13  -4  125.80   30.33
   0  13   5   17.75   26.05
   0 -13  -5   97.32   25.17
   0  13   6  572.06   46.20
   0 -13  -6  381.70   83.13
   0  13   7   46.26   25.41
   0 -13  -7   56.67   23.83
   0  13   8   65.74   40.67
   0 -13  -8    6.71   15.25
   0  13   9   90.21   24.41
   0 -13  -9   36.84   15.69
   0  13  10   28.74   21.44
   0 -13 -10   55.87   33.27
   0  13  11   48.32   21.73
   0 -13 -11   26.86   20.57
   0  13  12   69.64   27.73
   0 -13 -12   37.10   27.64
   0  14  -7   40.98   41.32
   0  14  -7   61.84   23.84
   0 -14   7   11.91   31.77
   0  14  -6   26.64   27.40
   0  14  -6   42.13   45.09
   0 -14   6  102.22   44.03
   0  14  -5   82.43   26.75
   0  14  -5   94.90   41.19
   0 -14   5   79.73   37.01
   0  14  -3   18.00   24.82
   0  14  -3   28.75   17.80
   0 -14   3   37.92   32.25
   0  14  -2   45.84   25.35
   0 -14   2   28.24   12.16
   0  14  -1   81.73   35.79
   0 -14   1   84.34   32.14
   0  14   0  183.11   44.70
   0 -14   0  115.05   36.42
   0  14   1  446.28   67.87
   0  14   2   46.59   19.82
   0 -14  -2  145.99   57.49
   0  14   3    0.01   13.76
   0 -14  -3   39.96   29.26
   0  14   4  800.33   90.78
   0 -14  -4  720.88  114.08
   0  14   5  383.62   78.78
   0  14   6   24.82   27.94
   0 -14  -6   89.01   39.08
   0  14   7   11.73   23.91
   0 -14  -7   40.25   27.77
   0  14   8  111.73   79.95
   0 -14  -8  158.75   47.55
   0  14   9   33.46   31.30
   0 -14  -9   21.82   25.84
   0  14  10   32.11   21.38
   0 -14 -10   21.87   29.03
   0  14  11  120.87   59.46
   0  15  -5   41.65   36.91
   0  15  -5  -10.45   30.44
   0 -15   5  122.76   38.70
   0  15  -4   20.99   15.27
   0  15  -4   -8.84   28.31
   0 -15   4  -11.65   29.49
   0  15  -3  119.51   52.16
   0 -15   3  161.60   36.66
   0  15  -2  105.12   37.17
   0 -15   2   38.87   33.48
   0  15  -1   43.79   34.92
   0 -15   1   65.07   32.45
   0  15   0  153.73   54.84
   0 -15   0  130.83   52.64
   0  15   1  202.25   78.75
   0 -15  -1  215.45   36.14
   0  15   2  180.99   49.97
   0 -15  -2  112.56   81.62
   0  15   3   65.47   37.20
   0 -15  -3  -20.20   24.56
   0  15   4  139.83   39.79
   0 -15  -4  121.86   42.82
   0  15   5  376.68   86.87
   0 -15  -5  351.55   81.55
   0  15   6   22.75   18.45
   0 -15  -6   43.00   37.70
   0  15   7   61.70   18.68
   0 -15  -7   27.33   22.80
   0  15   8   67.43   30.24
   0 -15  -8  132.32   76.26
   0  15   9   42.06   34.84
   0 -15  -9   31.46   23.27
   0 -16   1   61.90   38.20
   0  16   0   61.96   24.62
   0 -16   0  160.03   48.58
   0  16   1  342.76   67.63
   0 -16  -1  363.84   74.21
   0  16   2   66.68   18.82
   0 -16  -2   37.37   31.75
   0  16   3  187.44   62.17
   0 -16  -3  194.16   54.40
   0  16   4  108.87   36.56
   0 -16  -4   85.61   34.55
   0  16   5   12.51   28.58
  -1  15   7  265.40   57.01
   1 -15  -6   60.72   33.82
  -1  15   6    0.64   17.68
   1 -15  -5    8.97   24.82
   1 -15  -4  675.87   79.01
  -1  15   4  514.91   68.93
   1 -15  -3  128.06   45.85
  -1  15   3  138.13  112.18
   1 -15  -2   29.20   34.73
   1 -15  -1  185.52   45.52
  -1  15   1   67.21   31.41
   1 -15   0   16.72   20.87
   1 -15   1   37.04   30.85
  -1  15  -1  -20.37   26.61
   1 -15   2  -46.66   35.56
  -1  15  -2   26.21   39.34
   1 -15   3  109.72   45.05
   1 -15   4   17.43   22.93
  -1  15  -4   79.24   31.72
  -1  14  10  225.87  107.83
   1 -14  -9   50.51   28.65
  -1  14   9   54.01   54.65
   1 -14  -8   29.40   33.78
  -1  14   8   48.03   29.87
   1 -14  -7   60.82   27.52
  -1  14   7   36.57   31.89
   1 -14  -6  180.66   37.07
  -1  14   6  153.70  105.33
   1 -14  -5   47.00   26.96
   1 -14  -4   51.18   28.63
  -1  14   4   34.62   17.93
   1 -14  -3    4.42   26.43
  -1  14   3  100.08   29.64
   1 -14  -2  559.26   72.05
  -1  14   2  206.58  119.30
   1 -14  -1   43.62   33.41
  -1  14   1   40.65   16.35
   1 -14   0    9.14   30.21
  -1  14   0   39.82   19.67
   1 -14   1   34.98   42.29
  -1  14  -1   93.70   42.07
   1 -14   2  811.56  230.41
   1 -14   3  377.03   48.55
  -1  14  -3  402.94   52.29
  -1  14  -3  328.30  153.12
   1 -14   4   35.49   28.63
  -1  14  -4   94.62   28.00
  -1  14  -4   25.43   18.83
   1 -14   5  105.29   31.30
  -1  14  -5   44.69   27.42
  -1  14  -5   46.02   16.79
   1 -14   6   61.07   30.07
  -1  14  -6   62.63   26.67
  -1  14  -6   85.45   60.26
   1 -14   7   52.66   24.46
  -1  14  -7    1.97   26.65
  -1  14  -7   30.78   25.42
   1 -13 -11  942.74  154.99
  -1  13  11  768.21  197.46
   1 -13 -10    7.31   26.18
  -1  13  10   30.33   24.01
   1 -13  -9   70.48   54.55
  -1  13   9   96.24   32.09
   1 -13  -8   69.11   44.32
  -1  13   8   46.96   28.34
   1 -13  -7  786.31  103.82
  -1  13   7 1129.08  114.49
   1 -13  -6   85.96   26.51
  -1  13   6  101.74   33.08
   1 -13  -5   32.69   12.44
  -1  13   5   26.86   32.20
   1 -13  -4  111.60   34.84
   1 -13  -3  235.47   38.91
  -1  13   3  182.09   64.91
   1 -13  -2  905.41   85.99
  -1  13   2  873.25   82.97
   1 -13  -1  114.13   31.44
  -1  13   1  147.27   35.96
   1 -13   0  137.40   35.32
  -1  13   0   69.02   34.82
   1 -13   1   65.39   27.01
  -1  13  -1   -1.62   28.22
   1 -13   2  149.16   70.27
  -1  13  -2  142.40   61.91
   1 -13   3   41.76   35.87
  -1  13  -3   51.75   21.34
   1 -13   4  143.29   45.43
  -1  13  -4   73.88   46.72
  -1  13  -4   57.44   26.58
   1 -13   5  110.24   47.49
  -1  13  -5   56.15   28.17
  -1  13  -5   42.80   15.67
   1 -13   6   35.02   28.88
  -1  13  -6   26.88   19.60
  -1  13  -6   53.90   20.21
   1 -13   7  116.65   48.29
  -1  13  -7   83.92   19.55
   1 -13   8  239.98   55.70
  -1  13  -8  139.48   65.47
  -1  13  -8  104.66   87.30
   1 -13   9   63.10   37.13
  -1  13  -9  -14.89   25.28
  -1  13  -9    7.48   29.45
  -1  12  13  251.54   87.00
   1 -12 -12  133.17   43.66
  -1  12  12  124.03   41.96
   1 -12 -11  331.68   93.75
  -1  12  11  292.13  141.39
   1 -12 -10    6.43   19.17
  -1  12  10   18.70   30.63
   1 -12  -9  343.25   53.28
  -1  12   9  424.43  108.76
   1 -12  -8  675.19   67.91
  -1  12   8  881.08   67.79
   1 -12  -7   69.32   30.43
   1 -12  -6   37.89   17.37
  -1  12   6   -2.15   24.32
   1 -12  -5 1835.03  119.46
  -1  12   5 1893.23  125.56
   1 -12  -4  264.70   62.61
  -1  12   4  302.97   78.60
   1 -12  -3  121.82   30.16
  -1  12   3  117.17   39.79
   1 -12  -2 1714.25  104.70
  -1  12   2 1898.83   88.99
   1 -12  -1  160.33   28.36
  -1  12   1  164.82   36.88
   1 -12   0  -21.70   22.84
  -1  12   0   24.49   13.27
   1 -12   1  221.03   44.11
  -1  12  -1  167.40   26.55
   1 -12   2   78.19   23.00
  -1  12  -2  151.44   27.52
  -1  12  -2   74.38   32.88
   1 -12   3  145.04   33.87
  -1  12  -3  178.19   47.26
  -1  12  -3   68.45   24.70
   1 -12   4  785.76  109.56
  -1  12  -4  932.76   83.94
  -1  12  -4  724.39  173.97
   1 -12   5  283.38  160.84
  -1  12  -5  352.99   54.54
  -1  12  -5  208.03   90.74
   1 -12   6    1.06   33.62
  -1  12  -6   54.96   22.34
  -1  12  -6   23.11   19.49
   1 -12   7   82.41   29.77
  -1  12  -7   59.37   26.56
  -1  12  -7   36.32   28.65
   1 -12   8  142.60   46.33
  -1  12  -8  211.04   49.71
  -1  12  -8  199.90   44.44
   1 -12   9   48.95   22.40
  -1  12  -9   -5.36   24.36
  -1  12  -9   23.10   27.34
  -1  12 -10  110.14   48.07
  -1  11  14  229.01  115.56
  -1  11  13   90.82   32.06
   1 -11 -12   71.51   41.63
  -1  11  12   23.94   16.31
  -1  11  11   22.87   29.06
  -1  11  10    5.90   19.04
   1 -11  -9  953.79  112.16
  -1  11   9 1092.77  169.36
   1 -11  -8   11.14   18.64
  -1  11   8   46.59   22.80
   1 -11  -7 2877.65  176.84
  -1  11   7 2663.87  180.16
   1 -11  -6 1598.84  153.31
  -1  11   6 1693.67   80.43
   1 -11  -5   34.33   15.15
  -1  11   5  -28.55   27.77
   1 -11  -4  573.59   43.67
  -1  11   4  595.05  119.73
   1 -11  -3  213.09   33.84
  -1  11   3  134.63   27.48
   1 -11  -2   23.65   22.47
  -1  11   2   33.13   22.88
   1 -11  -1 1478.74  189.33
  -1  11   1 1163.62  106.02
   1 -11   0  820.90   99.52
  -1  11   0  891.65  174.30
   1 -11   1 2382.18  151.23
  -1  11  -1 2519.91  157.54
  -1  11  -1 2577.54  163.05
   1 -11   2   59.96   37.88
  -1  11  -2   36.66   22.57
  -1  11  -2   75.74   18.23
   1 -11   3  630.90   49.45
  -1  11  -3  643.83   40.28
  -1  11  -3  497.99  107.86
   1 -11   4   50.93   26.83
  -1  11  -4    0.04   20.78
  -1  11  -4   20.14   12.13
   1 -11   5 1454.68  112.83
  -1  11  -5 1435.36   93.81
  -1  11  -5 1694.72  115.33
   1 -11   6   43.13   21.25
  -1  11  -6   27.98   15.83
  -1  11  -6  124.48   32.70
   1 -11   7   78.05   30.54
  -1  11  -7   28.88   22.10
  -1  11  -7   49.41   31.36
   1 -11   8    5.50   12.70
  -1  11  -8   17.18   22.61
  -1  11  -8   62.55   25.72
   1 -11   9    7.08   16.70
  -1  11  -9  126.98   33.66
  -1  11  -9   64.43   25.44
   1 -11  10  816.12  122.37
  -1  11 -10  680.12   64.23
  -1  11 -10  668.95  198.42
   1 -11  11  212.87   37.68
  -1  11 -11  185.05   36.87
  -1  11 -11   94.54   44.80
   1 -11  12  201.64   46.02
  -1  11 -12  114.71   59.96
  -1  11 -12  137.52   34.48
  -1  10  15   32.58   33.53
  -1  10  14   43.70   27.28
  -1  10  13  175.99   33.86
  -1  10  12  184.78   41.08
  -1  10  11  358.95   62.07
   1 -10 -10  436.45  112.76
  -1  10  10  397.46  164.58
   1 -10  -9 1009.15   88.95
  -1  10   9 1082.33   79.82
   1 -10  -8   54.49   23.35
  -1  10   8   87.85   38.36
   1 -10  -7 2692.20  115.26
  -1  10   7 2812.08  126.33
   1 -10  -6  128.17   37.54
  -1  10   6  245.83   43.27
   1 -10  -5  485.33   72.98
  -1  10   5  372.75   44.93
   1 -10  -4  146.86   34.10
  -1  10   4  102.64   34.19
   1 -10  -3  110.50   25.44
  -1  10   3  117.30   27.75
   1 -10  -2  245.55   25.70
  -1  10   2  363.21   73.39
   1 -10  -1   83.49   35.21
  -1  10   1   78.21   22.89
   1 -10   0  192.39   29.93
  -1  10   0  337.96   37.00
   1 -10   1  985.90  124.73
  -1  10  -1  888.99   71.23
  -1  10  -1  976.81   82.26
   1 -10   2  289.17   36.85
  -1  10  -2  445.90  107.16
  -1  10  -2  564.26   70.70
   1 -10   3  541.60   49.90
  -1  10  -3  536.48  108.65
  -1  10  -3  469.51   92.43
   1 -10   4  434.76  127.21
  -1  10  -4  411.86  108.17
  -1  10  -4  486.45  117.58
   1 -10   5  925.36   86.74
  -1  10  -5 1020.08   90.34
  -1  10  -5 1045.63  119.56
   1 -10   6   87.00   44.04
  -1  10  -6   39.75   19.88
  -1  10  -6   67.75   22.88
   1 -10   7  105.03   45.52
  -1  10  -7  175.01   36.22
  -1  10  -7  144.71   44.27
   1 -10   8   30.73   17.94
  -1  10  -8   54.24   23.30
   1 -10   9   55.81   21.84
  -1  10  -9   40.34   16.61
  -1  10  -9  102.46   39.15
   1 -10  10   38.41   26.56
  -1  10 -10   11.49   12.27
  -1  10 -10   55.34   28.42
   1 -10  11  173.34   33.75
  -1  10 -11  105.75   26.90
  -1  10 -11   70.44   43.48
   1 -10  12   75.00   27.56
  -1  10 -12   57.67   15.14
   1 -10  13   52.18   21.02
  -1  10 -13    9.88   16.87
  -1  10 -13   24.96   40.81
  -1   9  14  117.95   48.22
   1  -9 -13   10.24   23.85
  -1   9  13   13.80   26.17
   1  -9 -12   93.39   36.45
  -1   9  12   61.71   31.38
   1  -9 -11  104.08   47.84
  -1   9  11  107.44   39.24
   1  -9 -10 1195.33  103.69
  -1   9  10 1491.20  121.58
   1  -9  -9 2490.90  106.47
  -1   9   9 2036.82   96.00
  -1   9   8 1755.33  156.45
   1  -9  -7 3215.90  139.33
  -1   9   7 3125.31  141.10
   1  -9  -6 2422.99   90.88
  -1   9   6 2731.54   93.51
   1  -9  -5  114.40   27.66
  -1   9   5   92.11   33.32
   1  -9  -4  689.00  107.96
  -1   9   4  718.50  105.08
   1  -9  -3 1290.08   97.14
  -1   9   3 1502.20   71.17
   1  -9  -2 3535.57  156.73
  -1   9   2 3610.66  141.00
   1  -9  -1   43.84   21.44
  -1   9   1   -5.34   19.03
   1  -9   0 1226.01   87.76
  -1   9   0 1613.05   72.81
   1  -9   1  292.78   37.23
  -1   9  -1  236.08   76.11
  -1   9  -1  206.08   41.30
   1  -9   2  540.93   91.67
  -1   9  -2  556.11   65.26
  -1   9  -2  554.67   68.29
   1  -9   3 5389.83  200.93
  -1   9  -3 5354.63  140.23
  -1   9  -3 5615.71  157.19
   1  -9   4 3435.06  122.39
  -1   9  -4 3769.13  107.99
   1  -9   5  757.24   71.99
  -1   9  -5  773.11   61.82
  -1   9  -5  905.83   76.41
   1  -9   6  944.37   48.12
  -1   9  -6 1133.15  100.54
  -1   9  -6 1193.39  177.55
   1  -9   7  562.92   40.31
  -1   9  -7  555.02   48.92
  -1   9  -7  570.81   71.10
   1  -9   8  157.15   49.02
  -1   9  -8  164.09   48.61
  -1   9  -8  180.61   48.98
   1  -9   9  314.36   40.20
  -1   9  -9  212.33   37.52
   1  -9  10  136.77   30.08
  -1   9 -10  100.96   42.29
  -1   9 -10   90.19   29.79
   1  -9  11   38.90   25.49
  -1   9 -11   34.09   24.33
  -1   9 -11  142.20   67.10
   1  -9  12  254.13   33.85
  -1   9 -12  146.07   81.77
  -1   9 -12  181.51   43.61
   1  -9  13   79.59   40.25
  -1   9 -13   10.01   17.47
  -1   9 -13   83.72   44.28
   1  -9  14  115.67   85.39
  -1   9 -14  129.73   50.78
  -1   9 -14  136.64   91.91
  -1   8  16   73.95   27.89
   1  -8 -14   33.91   20.24
  -1   8  14  107.23   36.94
   1  -8 -13  312.28  113.88
  -1   8  13  325.84  122.33
   1  -8 -12   61.57   34.22
  -1   8  12   27.73   24.03
   1  -8 -11   96.45   28.48
  -1   8  11  109.90   37.31
  -1   8  10 1545.50  182.75
  -1   8  10 1346.15  112.31
   1  -8  -9  602.66   51.78
  -1   8   9  426.89   77.28
  -1   8   9  330.04   93.61
   1  -8  -8  213.58   63.83
  -1   8   8  330.55   38.40
  -1   8   8  166.26   47.81
   1  -8  -7  387.46   37.74
  -1   8   7  147.62   43.53
   1  -8  -6  150.96   24.90
  -1   8   6  181.68   27.37
   1  -8  -5  472.50   49.19
  -1   8   5  524.07   52.00
  -1   8   5  494.04   43.69
   1  -8  -4    1.27   16.45
  -1   8   4   34.44   19.58
  -1   8   4   15.46    9.12
   1  -8  -3   29.19   16.98
  -1   8   3   36.47   23.16
   1  -8  -2  961.65  103.15
   1  -8  -2  792.96  110.54
  -1   8   2  829.61   72.43
  -1   8   2  761.03  105.50
   1  -8  -1  324.55   67.39
   1  -8  -1  328.27   74.80
  -1   8   1  355.29   70.35
  -1   8   1  350.05   65.45
   1  -8   0   40.82   19.08
   1  -8   0   32.71   17.79
  -1   8   0   24.70   17.99
  -1   8   0   47.22   19.85
   1  -8   1  150.44   31.13
   1  -8   1  190.52   30.23
   1  -8   1  140.07   33.47
  -1   8  -1  138.92   32.40
  -1   8  -1  178.01   53.06
   1  -8   2 1759.05   81.80
  -1   8  -2 1791.04   82.45
  -1   8  -2 1623.90   54.06
   1  -8   3   36.86   15.71
  -1   8  -3   49.61   21.44
  -1   8  -3   41.62   19.60
   1  -8   4  620.63  116.48
  -1   8  -4  495.34  116.12
  -1   8  -4  447.80   39.00
   1  -8   5 4441.96  178.72
  -1   8  -5 4532.07  166.24
  -1   8  -5 4755.02  178.98
   1  -8   6 6259.42  165.06
  -1   8  -6 6138.58  154.72
  -1   8  -6 5640.86  157.16
   1  -8   7  315.32   35.51
  -1   8  -7  328.36   70.11
  -1   8  -7  430.08   66.14
   1  -8   8   -1.32   19.50
  -1   8  -8   23.23    8.23
  -1   8  -8    8.76   15.23
   1  -8   9  573.16  128.83
  -1   8  -9  425.85  106.93
  -1   8  -9  582.70   53.60
   1  -8  10   48.93   21.16
  -1   8 -10   -0.00   12.79
  -1   8 -10   -7.10   24.05
   1  -8  11  297.81   62.20
  -1   8 -11  309.28   74.36
  -1   8 -11  336.78   45.62
   1  -8  12   11.84   27.84
  -1   8 -12   12.61   15.58
  -1   8 -12   90.93   31.09
   1  -8  13  730.11  103.84
  -1   8 -13  826.21   68.22
  -1   8 -13  879.75  134.51
   1  -8  14   33.80   17.70
  -1   8 -14   90.62   32.11
  -1   8 -15  250.14   64.81
  -1   7  17    7.74   24.21
  -1   7  16  203.66   85.56
  -1   7  15  312.00  119.03
   1  -7 -14  100.20   26.86
  -1   7  14  193.46   37.02
   1  -7 -13   10.84   16.39
  -1   7  13   65.05   25.90
   1  -7 -12  303.77   50.81
  -1   7  12  446.14  119.00
   1  -7 -11 3791.74  146.45
  -1   7  11 3958.09  160.94
  -1   7  11 3348.42  124.74
   1  -7 -10 1468.91  127.11
  -1   7  10 1405.67  131.02
   1  -7  -9 1014.48  114.83
  -1   7   9  923.25   77.70
  -1   7   9  928.99   64.97
   1  -7  -8    4.54   16.89
  -1   7   8   14.21   14.28
  -1   7   8   11.57   11.75
   1  -7  -7  763.74   87.59
  -1   7   7  887.49  137.60
  -1   7   7  852.45   87.13
   1  -7  -6   70.56   16.87
  -1   7   6   57.05   18.65
  -1   7   6   31.42   13.93
   1  -7  -5 1252.37   99.42
  -1   7   5 1123.48   91.21
  -1   7   5 1125.23   88.15
   1  -7  -4  187.13   24.10
   1  -7  -4  153.92   40.35
   1  -7  -4  138.92   36.69
  -1   7   4  240.28   26.81
  -1   7   4  108.33   25.31
   1  -7  -3 1505.07   84.81
   1  -7  -3 1279.09   79.46
   1  -7  -3 1386.12   90.64
  -1   7   3 1467.22  137.92
  -1   7   3 1326.89   83.74
   1  -7  -2   61.89   15.24
   1  -7  -2   52.62   13.78
   1  -7  -2   23.59   10.38
  -1   7   2   54.58   17.06
  -1   7   2   88.46   33.77
   1  -7  -1  997.90  112.00
   1  -7  -1  840.51   73.09
   1  -7  -1  867.81   91.59
  -1   7   1  841.91   72.18
  -1   7   1  958.15   67.77
   1  -7   016680.34  571.16
   1  -7   016321.76  554.39
   1  -7   017839.61 1386.69
  -1   7   017898.86 1390.54
  -1   7   016467.20  571.69
  -1   7   016723.32  571.56
   1  -7   1 5108.73  188.20
   1  -7   1 4674.49  168.09
   1  -7   1 5036.29  184.76
  -1   7  -1 4568.17  166.71
  -1   7  -1 4986.58  186.44
  -1   7  -1 4683.71  171.46
   1  -7   2  326.70   63.85
   1  -7   2  314.89   65.04
   1  -7   2  343.44   72.18
  -1   7  -2  375.08   57.84
  -1   7  -2  321.28   37.35
  -1   7  -2  328.95   63.66
   1  -7   3  475.50   31.32
   1  -7   3  545.21   39.57
  -1   7  -3  611.78   45.01
  -1   7  -3  555.68   60.68
  -1   7  -3  471.67   32.39
   1  -7   4  117.20   26.00
   1  -7   4   78.46   16.45
   1  -7   4  116.85   23.03
  -1   7  -4   80.85   17.89
  -1   7  -4   98.79   24.64
   1  -7   5  431.83   77.63
   1  -7   5  189.91   51.89
  -1   7  -5  189.86   32.65
  -1   7  -5  265.08   58.12
   1  -7   6 5157.98  187.00
  -1   7  -6 5022.46  177.22
  -1   7  -6 5376.39  199.16
   1  -7   7  272.02   38.78
   1  -7   7  236.34   59.57
  -1   7  -7  326.82   65.40
  -1   7  -7  239.51   27.17
   1  -7   8  717.59  127.40
  -1   7  -8  565.28   47.98
  -1   7  -8  746.64   68.39
   1  -7   9 2135.68  132.31
  -1   7  -9 2365.04  141.88
  -1   7  -9 2626.61  165.72
   1  -7  10  306.51   68.51
  -1   7 -10  250.20   24.95
  -1   7 -10  283.16   77.94
   1  -7  11  436.48  107.06
  -1   7 -11  381.93   29.88
  -1   7 -11  290.35   84.53
   1  -7  12  912.44  144.10
  -1   7 -12  919.26   77.59
  -1   7 -12  953.04  163.49
   1  -7  13 1414.72  129.02
  -1   7 -13 1470.85  139.12
   1  -7  14   -0.55   20.96
  -1   7 -14   36.27   18.57
   1  -7  15  156.51   35.57
  -1   7 -15   74.77   36.21
  -1   7 -15   44.16   20.20
  -1   6  17   37.39   16.62
  -1   6  16    6.42   13.61
  -1   6  15   50.90   26.30
  -1   6  14   94.14   28.27
  -1   6  13  824.85  102.60
   1  -6 -12  945.82   83.40
  -1   6  12  797.88   96.09
  -1   6  12  685.72  118.99
  -1   6  11 1139.59  103.91
  -1   6  11 1114.93   95.73
   1  -6 -10 5075.19  208.69
  -1   6  10 5876.10  238.77
  -1   6  10 5176.38  199.71
   1  -6  -9  370.68   40.67
  -1   6   9  484.80   67.13
   1  -6  -8  495.14   52.66
  -1   6   8  528.23   57.71
   1  -6  -7  276.14   38.85
  -1   6   7  356.15   69.91
   1  -6  -6 1552.74   84.27
  -1   6   6 1706.73   96.22
  -1   6   6 1666.64   86.33
   1  -6  -5  142.75   19.58
   1  -6  -5  146.92   22.41
  -1   6   5  146.21   22.19
  -1   6   5  190.37   45.89
   1  -6  -4 1080.12   63.39
  -1   6   4 1156.57   69.20
  -1   6   4 1139.00   63.00
   1  -6  -3  220.92   25.46
   1  -6  -3  191.86   18.70
   1  -6  -3  172.29   40.01
  -1   6   3  238.68   41.82
  -1   6   3  237.97   25.26
   1  -6  -2  155.26   27.33
   1  -6  -2  135.03   20.09
   1  -6  -2  178.89   36.94
  -1   6   2  147.42   27.09
  -1   6   2  167.20   28.81
   1  -6  -138891.23  618.45
   1  -6  -138777.21  617.55
   1  -6  -139990.14 2835.51
  -1   6   139630.70 2808.67
  -1   6   139260.49  625.26
   1  -6   0 1046.54   62.81
   1  -6   0  795.45   48.34
   1  -6   0  941.53   61.90
  -1   6   0  945.73   58.81
  -1   6   0 1152.11  106.34
  -1   6   0  775.68   61.37
   1  -6   1   25.91   24.24
   1  -6   1   14.24   12.65
   1  -6   1   29.73   10.27
  -1   6  -1   14.64   13.31
  -1   6  -1   43.82   21.85
  -1   6  -1  -30.67   15.51
   1  -6   216787.15  287.82
   1  -6   216619.25  274.86
   1  -6   217601.83  298.46
  -1   6  -217684.78  295.41
  -1   6  -217559.65  301.48
  -1   6  -216100.77  270.33
   1  -6   3 3605.36  134.99
   1  -6   3 3913.18  141.15
   1  -6   3 3778.32  141.29
  -1   6  -3 3581.91  133.43
  -1   6  -3 3500.45  135.33
  -1   6  -3 3788.50  138.91
   1  -6   4  810.13   57.86
   1  -6   4  945.22   54.15
   1  -6   4  914.95   83.84
  -1   6  -4  775.83   53.26
  -1   6  -4  861.18   76.14
  -1   6  -4  818.18   70.64
   1  -6   5 1311.45  113.75
   1  -6   5 1427.53   85.74
   1  -6   5 1226.61  123.25
  -1   6  -5 1248.01  108.09
  -1   6  -5 1299.11   79.43
   1  -6   6 2598.19  113.52
   1  -6   6 2757.41  112.95
  -1   6  -6 2526.63  104.99
  -1   6  -6 2630.14  117.06
   1  -6   7  164.89   37.35
   1  -6   7  109.86   19.55
  -1   6  -7   95.37   18.93
  -1   6  -7  154.84   42.04
   1  -6   8 1831.07   79.77
  -1   6  -8 1819.51   74.00
  -1   6  -8 1973.64  188.92
   1  -6   9   34.85   16.58
   1  -6   9   24.27   17.44
  -1   6  -9   54.40   17.82
  -1   6  -9   53.85   30.53
   1  -6  10   50.55   21.45
  -1   6 -10   33.63   21.44
   1  -6  11  500.61  115.54
  -1   6 -11  484.78   86.96
  -1   6 -11  576.48  157.40
   1  -6  12    3.64   13.19
  -1   6 -12    4.01    9.21
  -1   6 -12   26.82   19.48
   1  -6  13  864.23   87.03
  -1   6 -13  662.72   76.42
  -1   6 -13  810.96   63.18
   1  -6  14  754.62  103.10
  -1   6 -14  715.79   69.43
  -1   6 -14  629.75  126.22
   1  -6  15  143.61   64.71
  -1   6 -15  143.84   68.09
  -1   6 -16   25.51   27.74
   1  -5 -17  555.02   58.99
  -1   5  16  207.29   42.13
  -1   5  15   39.63   27.50
   1  -5 -14   64.60   20.46
  -1   5  14  122.42   41.61
   1  -5 -13  958.49  127.66
  -1   5  13  924.41  199.30
   1  -5 -12  287.31   24.85
  -1   5  12  254.46   34.32
  -1   5  12  237.88   18.25
   1  -5 -11 5837.43  227.15
  -1   5  11 5791.02  245.15
  -1   5  11 6197.34  243.98
   1  -5 -10  677.44   50.67
  -1   5  10  689.06  127.31
  -1   5  10  638.94   52.06
   1  -5  -9  485.60   59.41
  -1   5   9  525.96  114.61
  -1   5   9  538.34   50.18
   1  -5  -8 3285.25  137.08
  -1   5   8 3026.07  131.03
  -1   5   8 3328.89  131.93
   1  -5  -7   69.06   14.95
   1  -5  -7   94.82   20.61
  -1   5   7  138.25   27.05
  -1   5   7   83.97   18.85
   1  -5  -6 3385.60  126.14
   1  -5  -6 2537.54  132.63
  -1   5   6 3207.79  129.16
  -1   5   6 3051.50  240.33
   1  -5  -5  630.77   49.62
   1  -5  -5  808.59   47.21
  -1   5   5  830.89   49.58
  -1   5   5  826.99   44.91
   1  -5  -4   11.14   13.93
   1  -5  -4    3.85   11.20
  -1   5   4   29.51   16.03
  -1   5   4   21.26   11.38
   1  -5  -3 4992.85   98.88
  -1   5   3 4799.48  103.54
  -1   5   3 4595.53   89.75
   1  -5  -2 1946.21  112.54
   1  -5  -2 2166.44  122.26
   1  -5  -2 1930.08  111.40
  -1   5   2 2003.43  115.88
  -1   5   2 2019.91  116.05
   1  -5  -1 1841.70  105.92
   1  -5  -1 1872.25  106.97
   1  -5  -1 1750.52  110.16
  -1   5   1 1913.35  108.07
  -1   5   1 1838.28  106.95
   1  -5   0 5457.79  103.50
   1  -5   0 5410.44  106.23
  -1   5   0 5450.45  104.76
  -1   5   0 5320.39  143.47
   1  -5   136510.66  587.55
   1  -5   134739.22  555.27
   1  -5   135541.75  573.65
  -1   5  -135047.07  559.61
  -1   5  -135843.34  579.49
  -1   5  -136155.40  575.81
   1  -5   2  612.88   60.26
   1  -5   2  514.91   44.78
   1  -5   2  570.42   97.39
  -1   5  -2  629.92   67.74
  -1   5  -2  564.81   56.84
  -1   5  -2  552.50   80.82
   1  -5   315721.49  265.99
   1  -5   315145.13  249.21
   1  -5   314711.32  251.28
  -1   5  -315308.54  264.25
  -1   5  -314817.71  246.53
   1  -5   4   19.27   16.43
   1  -5   4   33.20   13.30
   1  -5   4   44.30   12.12
  -1   5  -4   31.55   12.61
  -1   5  -4   47.63   18.97
  -1   5  -4   22.97   16.73
   1  -5   512883.13  444.86
   1  -5   513267.59  450.58
  -1   5  -513113.98  445.99
  -1   5  -512381.21  424.72
  -1   5  -513335.60  461.42
   1  -5   6 7169.72  345.68
   1  -5   6 6658.54  316.98
   1  -5   6 6408.65  319.92
  -1   5  -6 6895.49  331.67
  -1   5  -6 6962.20  340.79
  -1   5  -6 7233.79  344.03
   1  -5   7  284.03   58.99
   1  -5   7  239.70   58.01
  -1   5  -7  255.94   54.33
  -1   5  -7  164.90   35.31
  -1   5  -7  308.42   50.48
   1  -5   8 2127.93  109.78
  -1   5  -8 2198.48  107.69
  -1   5  -8 2331.45  122.59
   1  -5   9  608.66   89.82
  -1   5  -9  700.13   52.19
  -1   5  -9  750.69   66.96
   1  -5  10  844.35   70.18
   1  -5  10  709.56   54.71
  -1   5 -10  895.22   70.24
  -1   5 -10  883.49   73.35
   1  -5  11  177.56   43.72
  -1   5 -11   86.50   26.06
  -1   5 -11  154.18   29.37
   1  -5  12 5245.16  165.32
  -1   5 -12 5352.33  161.31
  -1   5 -12 5578.31  191.18
   1  -5  13   24.20   19.19
  -1   5 -13   26.70   10.17
  -1   5 -13   73.33   27.41
   1  -5  14   29.07   20.81
  -1   5 -14   50.03   17.11
  -1   5 -14   26.19   19.19
   1  -5  15  247.13  176.33
  -1   5 -15  236.92  114.32
  -1   5 -15  355.36   42.17
   1  -5  16   54.21   33.96
  -1   5 -16   57.96   30.41
  -1   5 -16   59.53   53.15
   1  -4 -17  201.39   68.72
   1  -4 -16  266.83   40.13
  -1   4  15  217.11   90.80
  -1   4  14   64.12   18.20
  -1   4  14   64.48   12.26
   1  -4 -13 1607.34   72.67
  -1   4  13 1479.76  219.69
   1  -4 -12 1670.77  140.80
  -1   4  12 1609.90  162.86
  -1   4  12 1494.35  124.42
  -1   4  1112422.75  294.76
   1  -4 -10 1773.59   71.80
  -1   4  10 1733.41   81.78
  -1   4  10 1758.71   68.18
   1  -4  -9 1162.30   98.98
  -1   4   9 1554.96  139.42
  -1   4   9 1215.65  103.70
   1  -4  -8   30.37   15.69
   1  -4  -8   -5.12   13.28
  -1   4   8   17.51   22.11
  -1   4   8   19.21    7.29
   1  -4  -7  164.78   20.68
   1  -4  -7  138.74   17.73
  -1   4   7  116.79   23.52
  -1   4   7  181.67   27.10
   1  -4  -6  169.13   16.22
   1  -4  -6  167.73   31.35
  -1   4   6  183.52   36.23
  -1   4   6  183.55   31.23
   1  -4  -5 5088.31   99.27
   1  -4  -5 5349.12  106.80
  -1   4   5 5428.95  111.93
   1  -4  -4 1011.58   76.83
   1  -4  -4  994.76   79.86
  -1   4   4 1005.45   79.04
  -1   4   4 1074.44   80.61
   1  -4  -3 1225.34   34.86
   1  -4  -3 1171.39   91.35
  -1   4   3  936.79   96.24
  -1   4   3 1194.37   30.10
   1  -4  -218070.40  327.14
   1  -4  -217626.95  313.50
  -1   4   217685.89  319.02
   1  -4  -1 9215.36  171.96
   1  -4  -1 8977.07  168.27
   1  -4  -1 8907.34  175.78
  -1   4   1 8393.94  160.39
  -1   4   1 8943.44  170.07
   1  -4   0 8286.53  165.57
   1  -4   0 7898.47  149.31
  -1   4   0 7838.31  148.68
  -1   4   0 8364.08  156.93
  -1   4   0 8617.02  167.70
   1  -4   1  923.76   71.56
   1  -4   1  786.56   63.82
   1  -4   1  952.00   75.92
  -1   4  -1 1021.18   79.55
  -1   4  -1  944.54   76.68
   1  -4   2  449.85   40.23
   1  -4   2  330.06   16.26
   1  -4   2  391.84   35.37
  -1   4  -2  406.38   47.69
  -1   4  -2  357.75   23.88
  -1   4  -2  317.60   17.89
   1  -4   3 7125.83  133.37
   1  -4   3 6928.46  131.61
   1  -4   3 7271.73  135.13
  -1   4  -3 7088.12  129.25
  -1   4  -3 7407.83  141.15
  -1   4  -3 7008.43  129.71
   1  -4   4 2624.36  153.44
   1  -4   4 2451.53  135.50
   1  -4   4 2144.67  134.73
  -1   4  -4 2685.00  150.33
  -1   4  -4 2077.88  120.30
  -1   4  -4 2415.58  134.40
   1  -4   512976.69  217.52
   1  -4   512695.16  219.85
   1  -4   514036.75  243.01
  -1   4  -513697.20  241.25
  -1   4  -513411.18  227.92
   1  -4   6 5129.08  185.03
   1  -4   6 5505.47  192.50
  -1   4  -6 5307.48  186.27
  -1   4  -6 5097.48  182.68
  -1   4  -6 5604.52  203.99
   1  -4   7 2150.82  115.22
   1  -4   7 2027.88  102.50
   1  -4   7 1904.28   99.38
  -1   4  -7 2072.51  113.28
  -1   4  -7 2070.95  112.71
  -1   4  -7 2304.11  115.39
   1  -4   8 2446.17  138.51
   1  -4   8 2392.03   97.90
  -1   4  -8 2491.08  101.46
  -1   4  -8 2300.85  103.85
   1  -4   9  405.16   89.21
   1  -4   9  424.10   77.09
  -1   4  -9  495.93   42.24
  -1   4  -9  459.91   73.91
   1  -4  10   16.71   15.72
   1  -4  10   30.95   18.83
  -1   4 -10   58.20   20.80
  -1   4 -10   34.68    9.87
   1  -4  11 1320.01   96.86
  -1   4 -11 1556.40  109.77
  -1   4 -11 1266.00   98.93
   1  -4  12   84.76   26.25
  -1   4 -12   84.52   19.99
  -1   4 -12   89.58   28.48
   1  -4  13   68.56   19.43
  -1   4 -13   58.36   16.27
  -1   4 -13   83.92   27.99
   1  -4  14  879.77   77.36
  -1   4 -14  963.36   78.94
  -1   4 -14  845.33  214.53
   1  -4  15  784.13   77.72
  -1   4 -15  697.63   67.79
  -1   4 -15  794.61  159.13
   1  -4  16   30.02    9.21
  -1   4 -16   21.49   19.32
  -1   4 -16  -26.05   25.01
   1  -4  17   36.24   19.91
  -1   4 -17   31.38   29.43
   1  -3 -18   36.29   29.76
   1  -3 -16   11.98   21.80
   1  -3 -15  487.63  138.76
  -1   3  15  331.74   60.80
   1  -3 -14  746.55   53.12
  -1   3  14  962.72   55.61
  -1   3  13  150.17   59.83
  -1   3  13  195.22   49.87
  -1   3  12 4242.56  251.22
  -1   3  12 4145.41  237.42
  -1   3  11 3108.90  111.91
   1  -3 -10 1263.23  117.45
  -1   3  10 1298.95  126.48
  -1   3  10 1414.33   73.15
   1  -3  -9 2420.01  108.46
   1  -3  -9 2396.70  104.44
  -1   3   9 2566.32  111.18
  -1   3   9 2452.60   97.89
   1  -3  -8   25.54    9.25
   1  -3  -8   48.17   21.64
  -1   3   8   38.22   19.37
  -1   3   8   42.06   10.71
   1  -3  -7   19.67    8.48
   1  -3  -7   -3.15   11.18
  -1   3   7    5.21   14.79
  -1   3   7   13.35    7.78
   1  -3  -6 3512.75   70.53
   1  -3  -6 3482.99   77.55
  -1   3   6 3318.91  242.20
  -1   3   6 3517.36   67.18
   1  -3  -5  145.11   25.72
   1  -3  -5   90.74   11.55
  -1   3   5  200.17   44.73
  -1   3   5  151.78   11.52
   1  -3  -4   34.73   12.64
   1  -3  -4   41.15   14.96
  -1   3   4   36.04   19.56
  -1   3   4    4.73    5.10
   1  -3  -3 1633.16   67.30
   1  -3  -3 1551.80   66.65
  -1   3   3 1591.61   70.55
  -1   3   3 1715.16   69.67
   1  -3  -216897.65  301.34
   1  -3  -215972.37  281.43
  -1   3   215374.04  276.14
  -1   3   216386.08  287.78
   1  -3  -118368.20  322.68
   1  -3  -117768.19  313.33
   1  -3  -119440.25  345.44
  -1   3   119336.35  341.98
   1  -3   0  344.29   19.51
   1  -3   0  376.03   43.77
   1  -3   0  389.93   45.51
  -1   3   0  355.85   30.28
  -1   3   0  378.72   39.48
  -1   3   0  341.33   20.49
  -1   3  -245044.06  165.64
   1  -3   3  377.74   33.38
   1  -3   3  419.62   63.55
   1  -3   3  365.71   71.69
  -1   3  -3  331.41   57.91
  -1   3  -3  382.79   37.45
  -1   3  -3  317.32   36.39
   1  -3   4 3918.81  215.23
   1  -3   4 4344.24   80.29
   1  -3   4 3729.37  206.67
  -1   3  -4 4442.55   87.83
  -1   3  -4 3945.84  218.26
  -1   3  -4 3798.18  205.80
   1  -3   543815.78  686.59
   1  -3   544759.99  708.82
   1  -3   542529.52  677.90
  -1   3  -543782.64  700.08
  -1   3  -544023.80  696.81
   1  -3   6 3042.85  163.28
   1  -3   6 2863.70  153.43
  -1   3  -6 3117.08  166.16
  -1   3  -6 3312.15  242.48
  -1   3  -6 3142.91  167.31
   1  -3   7  515.94   44.24
   1  -3   7  525.75   55.94
   1  -3   7  548.21   92.27
  -1   3  -7  553.98   78.53
  -1   3  -7  557.04  109.98
  -1   3  -7  446.01   32.56
   1  -3   8  184.82   33.80
  -1   3  -8  156.32   32.11
  -1   3  -8   96.67   19.54
  -1   3  -8  164.15   26.63
   1  -3   9  227.35   37.17
   1  -3   9  292.19   28.85
   1  -3   9  322.81   32.05
  -1   3  -9  304.61   31.14
  -1   3  -9  367.52   67.24
   1  -3  10   24.72   16.41
   1  -3  10   -0.57   15.16
  -1   3 -10    4.25    9.83
  -1   3 -10    0.24   10.69
  -1   3 -10   19.25   25.05
   1  -3  11   34.83   13.92
  -1   3 -11   48.46   17.29
  -1   3 -11   39.57   16.14
  -1   3 -11   34.06   25.17
  -1   3 -12 4004.40  231.12
  -1   3 -12 4076.51  245.72
   1  -3  13 1737.61   71.58
  -1   3 -13 2080.10   74.89
  -1   3 -13 2239.55   97.94
   1  -3  14  141.63   26.60
  -1   3 -14  129.97   48.14
  -1   3 -14  215.52   34.58
  -1   3 -15   29.93   30.06
   1  -3  16   -8.24   17.93
  -1   3 -16    7.24   15.49
  -1   3 -17   41.20   25.92
  -1   3 -17   -3.62   28.89
   1  -2 -18  148.79   35.36
   1  -2 -17  298.47   68.07
   1  -2 -17  485.95   61.86
   1  -2 -16  194.95   35.13
  -1   2  15  256.01   43.62
   1  -2 -14 1170.35   80.75
   1  -2 -13  777.85   73.36
  -1   2  12 5728.54  232.10
  -1   2  12 5504.36  212.67
  -1   2  12 5946.10  225.56
  -1   2  11  261.34   54.72
  -1   2  11  284.05   19.29
  -1   2  11  284.85   27.72
   1  -2 -10  155.07   51.49
  -1   2  10  237.50   37.55
  -1   2  10  239.21   23.54
  -1   2  10  295.71   51.55
   1  -2  -9 1367.79  106.85
   1  -2  -9 1341.67  171.41
  -1   2   9 1338.03  114.00
  -1   2   9 1385.50  105.98
   1  -2  -8  576.45   44.13
   1  -2  -8  604.51  103.76
  -1   2   8  808.89  109.50
  -1   2   8  648.48   53.36
   1  -2  -7 6020.79  108.40
   1  -2  -7 5870.05  134.83
  -1   2   7 5965.03  129.71
  -1   2   7 6028.75  106.71
   1  -2  -611095.18  184.45
   1  -2  -611958.47  208.33
  -1   2   611171.97  203.63
  -1   2   611826.60  194.30
   1  -2  -5  940.94   72.47
   1  -2  -5 1190.28   72.99
  -1   2   5  845.51   67.74
  -1   2   5  884.70   65.88
   1  -2  -4 5030.23  197.42
   1  -2  -4 4897.39  188.10
  -1   2   4 4688.05  185.22
  -1   2   4 4833.51  185.80
   1  -2  -3 2874.88  115.83
   1  -2  -3 2467.53   96.45
  -1   2   3 2691.71  109.21
  -1   2   3 2633.36  102.20
   1  -2  -2  778.08   59.55
   1  -2  -2  780.46   62.57
  -1   2   2  750.07   59.51
  -1   2   2  775.84   58.91
   1  -2  -144955.37  142.65
   1  -2   014042.40  246.80
  -1   2   014624.93  257.31
  -1   2   014747.71  258.20
  -1   2   013676.88  244.83
   1  -2   115352.13  267.50
   1  -2   114578.01  257.31
   1  -2   114623.86  260.56
  -1   2  -114463.05  252.83
  -1   2  -114689.29  258.50
  -1   2  -115539.87  276.75
   1  -2   3 1304.04   28.56
   1  -2   3 1457.77   59.16
   1  -2   3 1243.96   94.95
  -1   2  -3 1396.25   56.74
  -1   2  -3 1327.19   27.10
  -1   2  -3 1411.15   67.15
   1  -2   422464.47  395.41
   1  -2   422856.12  395.81
  -1   2  -424079.89  416.60
  -1   2  -425548.26  447.13
  -1   2  -424262.13  430.18
   1  -2   5   83.39   11.69
   1  -2   5   73.89    8.18
   1  -2   5   81.69   14.22
  -1   2  -5  113.38   12.84
  -1   2  -5   98.74   16.51
  -1   2  -5   96.16   15.22
   1  -2   6 3244.18  180.93
   1  -2   6 2936.62  160.31
   1  -2   6 2579.39  147.18
  -1   2  -6 2856.54  160.74
  -1   2  -6 2765.75  162.41
  -1   2  -6 3008.56  164.06
   1  -2   7  110.72   18.56
   1  -2   7  146.48   22.85
   1  -2   7  140.66   31.16
  -1   2  -7  185.51   40.40
  -1   2  -7  143.94   23.69
   1  -2   8   63.74   15.99
   1  -2   8   85.87   19.27
  -1   2  -8   41.72    8.84
  -1   2  -8   72.80   17.13
  -1   2  -8   62.14   21.91
   1  -2   9 1978.31  129.18
   1  -2   9 2157.14  108.29
  -1   2  -9 2158.71  160.50
  -1   2  -9 2201.27   90.41
  -1   2  -9 2531.03  114.42
   1  -2  10 2718.38  137.70
   1  -2  10 2505.73  130.81
  -1   2 -10 2642.83  129.41
  -1   2 -10 2663.39  128.00
  -1   2 -10 2758.94  141.95
   1  -2  11  647.11   31.78
  -1   2 -11  549.84   43.83
   1  -2  12  268.65   55.86
  -1   2 -12  286.01   54.37
  -1   2 -12  170.71   47.35
  -1   2 -12  398.24   48.96
   1  -2  13   33.33   17.07
  -1   2 -13   72.89   59.55
  -1   2 -13   -3.36   26.65
   1  -2  14  364.80   28.08
  -1   2 -14  372.65   89.97
  -1   2 -14  468.68   48.72
   1  -2  15  316.43   47.43
  -1   2 -15  227.79   91.85
  -1   2 -15  373.84   63.92
   1  -2  16  417.31  133.76
  -1   2 -16  541.42   73.65
  -1   2 -16  593.78   76.35
  -1   2 -17   16.85   21.03
  -1   2 -17   48.70   36.92
  -1   2 -18  338.84  101.51
   1  -1 -18  426.79  128.49
   1  -1 -17   27.14   29.09
   1  -1 -17   33.94   22.88
   1  -1 -16 1388.61  126.25
   1  -1 -16 1682.94  191.22
   1  -1 -15   54.05   15.86
  -1   1  15   43.83   12.13
   1  -1 -14   41.45   18.60
  -1   1  14   23.00   13.31
   1  -1 -13 7329.24  263.49
   1  -1 -12 1296.45   95.55
  -1   1  12 1136.79   81.26
  -1   1  12 1227.68   85.52
   1  -1 -11  681.39   34.51
  -1   1  11  722.52   84.80
  -1   1  11  728.94   50.54
   1  -1 -10 1446.83   80.36
   1  -1 -10 1582.21   83.83
  -1   1  10 1792.27  144.89
  -1   1  10 1658.86   81.43
   1  -1  -9    7.91   13.31
  -1   1   9   14.18    9.15
  -1   1   9   11.52    8.61
  -1   1   9   27.10   11.33
   1  -1  -8  271.21   46.20
  -1   1   8  279.30   44.88
  -1   1   8  266.61   45.60
  -1   1   8  268.17   44.07
   1  -1  -7   51.25   12.11
  -1   1   7  102.40   18.66
  -1   1   7   89.40   22.04
  -1   1   7   97.87   17.86
   1  -1  -6 8414.96  143.01
   1  -1  -6 8000.02  145.65
  -1   1   6 8321.39  221.97
  -1   1   6 7740.47  133.74
   1  -1  -4 4357.92  166.80
   1  -1  -4 4071.06  161.29
  -1   1   4 4685.38  184.74
  -1   1   4 4539.74  173.41
   1  -1  -3  553.36   44.12
   1  -1  -3  568.65   46.22
  -1   1   3  687.73   71.52
  -1   1   3  515.38   38.97
   1  -1  -2 2242.45   90.71
   1  -1  -2 2292.89   88.15
  -1   1   2 2200.93   84.34
   1  -1  -1  890.83   68.06
   1  -1  -1  814.60   61.06
  -1   1   1  945.51   71.96
  -1   1   1  820.36   61.18
   1  -1   0  403.44   31.60
   1  -1   0  355.49   28.01
   1  -1   0  353.48   14.29
  -1   1   0  315.37   20.12
   1  -1   1 7622.76  133.33
   1  -1   1 7177.93  131.06
   1  -1   1 7627.57  138.69
  -1   1  -1 7485.15  136.19
  -1   1  -1 6739.32  121.30
   1  -1   2   26.21   18.77
   1  -1   2   29.54   13.17
   1  -1   2   30.20    8.58
  -1   1  -2   36.76   16.97
  -1   1  -2   19.00   10.84
  -1   1  -2   17.49    8.91
   1  -1   3   14.37   15.53
   1  -1   3   26.01    4.50
   1  -1   3    0.56   14.61
  -1   1  -3   13.26    9.27
  -1   1  -3   18.80   11.85
  -1   1  -3   26.63   19.91
   1  -1   4 9216.15  171.57
   1  -1   4 9848.83  174.11
   1  -1   410292.49  187.54
  -1   1  -4 9592.59  175.02
  -1   1  -410412.02  193.67
  -1   1  -4 9809.63  173.19
   1  -1   5 9720.93  183.40
   1  -1   5 9454.30  169.69
   1  -1   5 9153.65  177.03
   1  -1   5 9908.82  182.97
  -1   1  -5 8877.45  171.48
  -1   1  -5 9263.19  166.02
   1  -1   6 6443.12  137.08
   1  -1   6 6227.31  114.94
  -1   1  -6 6499.28  114.74
  -1   1  -6 6686.50  115.89
  -1   1  -6 7227.24  137.41
   1  -1   7  818.08   64.32
   1  -1   7  892.71   53.72
  -1   1  -7  889.22   52.94
  -1   1  -7  911.17   51.76
  -1   1  -7  873.23   69.96
   1  -1   8 5172.09  187.96
   1  -1   8 5208.55  184.64
  -1   1  -8 5161.79  181.56
  -1   1  -8 4810.54  168.94
  -1   1  -8 4826.18  176.88
   1  -1   9   29.09    9.47
  -1   1  -9    3.03    5.32
  -1   1  -9   16.18   16.12
  -1   1  -9   25.28   23.25
   1  -1  10  125.30   35.25
   1  -1  10   77.09   19.08
  -1   1 -10  102.02   21.59
  -1   1 -10   86.54   21.45
   1  -1  11   24.71   20.52
   1  -1  11   26.66   16.15
  -1   1 -11   23.34   16.34
  -1   1 -11   19.30   14.08
  -1   1 -11   13.01   22.17
   1  -1  12  186.85   51.45
  -1   1 -12  164.79   35.28
  -1   1 -12   80.07   26.81
  -1   1 -12  161.67   29.78
   1  -1  13 2836.14  168.60
  -1   1 -13 3082.52  180.43
  -1   1 -13 2582.14  154.19
  -1   1 -13 3623.48  350.17
   1  -1  14  527.74  125.02
  -1   1 -14  461.75   79.89
  -1   1 -14  547.52  134.93
   1  -1  15  598.60   43.67
  -1   1 -15  731.55   34.91
  -1   1 -15  794.45  118.08
   1  -1  16   90.14   14.96
  -1   1 -16   58.01   28.43
  -1   1 -16  114.26   36.48
   1  -1  17  150.02   40.24
  -1   1 -17   83.57   32.25
  -1   1 -17  114.70   38.78
  -1   1 -18 1336.71  211.37
   1   0 -18  362.36   62.29
   1   0 -18  211.51  130.53
   1   0 -17  181.90   60.12
   1   0 -16   48.04   20.03
   1   0 -16    2.08   29.70
   1   0 -15   82.46   39.61
  -1   0  15   64.75   18.28
   1   0 -14  822.39   57.09
   1   0 -14  787.10   58.44
   1   0 -13 6010.07  219.42
   1   0 -13 5557.39  231.25
  -1   0  13 6005.31  218.61
   1   0 -12 5277.47  209.38
  -1   0  12 5048.28  197.39
   1   0 -11 1562.88   68.36
  -1   0  11 1836.21   73.25
  -1   0  11 1754.25   72.12
   1   0 -10 2622.46  130.19
   1   0 -10 2595.67  128.09
  -1   0  10 2786.91  133.98
  -1   0  10 2777.23  130.73
   1   0  -9  612.37   51.58
  -1   0   9  613.13   60.34
  -1   0   9  728.60   57.37
   1   0  -8  454.68   70.52
   1   0  -8  420.50   83.10
  -1   0   8  358.04   27.00
  -1   0   8  409.10   35.07
   1   0  -7  153.39   32.23
   1   0  -7  195.15   16.34
  -1   0   7  178.70   41.30
  -1   0   7  208.35   40.05
   1   0  -6 3939.11  217.88
  -1   0   6 3685.07  203.43
  -1   0   6 3822.44  207.01
  -1   0   6 3940.82  212.13
   1   0  -5 2456.41  100.86
  -1   0   5 2593.75  108.35
  -1   0   5 2732.62  107.45
  -1   0   5 2518.14   97.92
   1   0  -4   36.92    8.61
  -1   0   4   42.28    7.91
  -1   0   4   43.66    6.87
  -1   0   4   28.25    5.29
   1   0  -3 1262.78   96.17
  -1   0   3 1315.65   27.90
  -1   0   3 1222.18   90.97
   1   0  -225903.39  447.79
  -1   0   226328.49  455.72
   1   0   2 5181.59  195.08
   1   0   2 5054.25  193.19
   1   0   2 5209.80  200.46
  -1   0  -2 5097.23  196.07
   1   0   320679.02  364.89
   1   0   321687.09  377.78
  -1   0  -320133.24  345.09
  -1   0  -321350.46  364.95
   1   0   4  916.73   76.32
  -1   0  -4 1061.04   79.79
  -1   0  -4 1116.14  102.01
  -1   0  -4 1053.45   78.96
  -1   0  -4  998.59   77.89
   1   0   5 1254.74   97.34
   1   0   5 1189.04   92.16
  -1   0  -5 1178.52   89.04
  -1   0  -5 1266.45   95.87
  -1   0  -5 1387.37   62.02
   1   0   6 5856.39  113.55
   1   0   6 5906.11  108.27
  -1   0  -6 6192.35  109.11
  -1   0  -6 6165.02  107.18
  -1   0  -6 5812.42  113.37
   1   0   7  944.31   60.00
   1   0   7 1012.49   59.52
  -1   0  -7  973.58   55.58
  -1   0  -7  954.25   54.66
  -1   0  -7  819.35   47.38
   1   0   8  534.07  111.40
   1   0   8  464.93   30.00
  -1   0  -8  571.11   41.86
  -1   0  -8  481.45   35.42
  -1   0  -8  616.79   80.07
   1   0   9  332.91   30.10
   1   0   9  281.32   26.00
  -1   0  -9  262.11   19.48
  -1   0  -9  323.75   57.78
   1   0  10   38.60   19.21
   1   0  10   18.63   12.73
  -1   0 -10    2.90    9.44
  -1   0 -10   12.00   12.51
  -1   0 -10  -17.44   18.86
   1   0  11  834.53   61.40
   1   0  11  528.52   73.01
  -1   0 -11  663.13   27.66
  -1   0 -11  636.07   36.52
   1   0  12  415.29   64.97
   1   0  12  458.04   29.15
  -1   0 -12  256.07   61.53
  -1   0 -12  434.23   43.06
  -1   0 -12  499.55   85.08
  -1   0 -13 3029.68  179.60
  -1   0 -13 3553.66  206.54
  -1   0 -13 3916.67  235.52
   1   0  14  341.97   29.13
  -1   0 -14  238.94   80.00
  -1   0 -14  475.45   87.66
   1   0  15   13.45   12.29
  -1   0 -15   21.85   17.66
  -1   0 -15    6.13   20.75
   1   0  16  181.57  103.62
  -1   0 -16  130.20   24.80
  -1   0 -16  323.45   56.22
   1   0  17  298.70   55.69
  -1   0 -17  252.85  113.29
  -1   0 -18  219.83  110.34
   1   1 -18   83.20   37.15
   1   1 -18  178.43   53.15
   1   1 -17  298.40  145.50
   1   1 -16  166.76   38.16
   1   1 -16  133.31   65.53
   1   1 -15  132.77   36.21
   1   1 -15  299.09  168.52
  -1  -1  15  159.83   57.66
   1   1 -14 1013.85   66.21
   1   1 -14 1022.90  123.95
  -1  -1  14  907.98   55.60
   1   1 -13  968.25   88.24
   1   1 -13 1180.14  146.85
  -1  -1  13  997.68   84.68
   1   1 -12  680.18   56.09
   1   1 -12  755.42  104.26
  -1  -1  12  729.74   54.11
  -1  -1  12  642.49   51.49
   1   1 -11 6116.94  153.33
   1   1 -11 6192.54  163.82
  -1  -1  11 5998.95  141.97
   1   1 -10  891.38   98.45
   1   1 -10  830.18   74.99
   1   1 -10  885.97   96.78
  -1  -1  10  792.40   81.01
  -1  -1  10  870.13   76.70
   1   1  -9  680.68   65.03
   1   1  -9  561.81   51.16
  -1  -1   9  533.27   56.05
  -1  -1   9  544.85   43.80
   1   1  -8 1278.99   72.26
   1   1  -8 1256.95   70.52
  -1  -1   8 1175.58   64.42
  -1  -1   8 1223.50   64.25
   1   1  -7   30.07   12.96
   1   1  -7   28.02    9.74
  -1  -1   7   21.19    8.39
  -1  -1   7   20.22    6.50
   1   1  -6 3387.42  187.03
   1   1  -6 3186.53  184.44
  -1  -1   6 3347.51  184.12
  -1  -1   6 3445.69  187.91
   1   1  -5  219.45   52.67
   1   1  -5  124.37   25.23
   1   1  -5  142.60   12.60
  -1  -1   5  227.00   17.70
   1   1  -4  765.49   61.26
   1   1  -4  862.06   79.18
   1   1  -4  833.71   63.25
  -1  -1   4  847.82   64.58
   1   1  -3   39.43   12.89
   1   1  -3   21.15    5.80
  -1  -1   3   31.80    8.26
  -1  -1   3   37.35   12.00
   1   1   2 4683.82  177.40
   1   1   2 4931.62  189.74
  -1  -1  -2 4447.73  168.46
  -1  -1  -2 4552.99  175.49
   1   1   3  607.95   46.96
   1   1   3  599.87   48.35
  -1  -1  -3  563.13   42.96
  -1  -1  -3  525.09   43.85
   1   1   4 3449.59  133.73
  -1  -1  -4 3341.73  129.36
  -1  -1  -4 3545.40  141.19
   1   1   5 3838.35  149.54
   1   1   5 3556.84  141.92
  -1  -1  -5 3998.35  159.33
  -1  -1  -5 3540.61  141.30
   1   1   6 3075.69  176.97
   1   1   6 2602.06  144.99
  -1  -1  -6 2895.60  161.87
  -1  -1  -6 3054.30  166.73
   1   1   7 1775.73  128.05
   1   1   7 1495.77   90.41
  -1  -1  -7 1315.00   88.50
  -1  -1  -7 1533.30   88.13
   1   1   8 3894.73   81.42
   1   1   8 4105.77   89.38
  -1  -1  -8 3942.00   87.97
  -1  -1  -8 4259.24   84.74
   1   1   9  240.53   39.54
   1   1   9  174.49   22.50
  -1  -1  -9  219.51   18.43
   1   1  10  821.14   68.34
   1   1  10  888.86   71.45
  -1  -1 -10  881.86   85.10
  -1  -1 -10  926.01   73.65
   1   1  11 1099.38   75.67
  -1  -1 -11 1014.42   80.54
  -1  -1 -11 1045.34   79.24
   1   1  12 1242.86  161.17
   1   1  12 1253.55   86.44
  -1  -1 -12 1330.51  124.27
  -1  -1 -12 1343.79   92.66
  -1  -1 -12 1238.46  118.81
   1   1  13 6280.54  359.42
  -1  -1 -13 6365.89  361.37
  -1  -1 -13 6307.06  383.17
   1   1  14  324.88   29.04
  -1  -1 -14  341.19   27.52
  -1  -1 -14  359.87   81.62
   1   1  15  486.26   31.24
  -1  -1 -15  410.05   72.47
  -1  -1 -15  476.24   39.17
   1   1  16  224.71   37.97
  -1  -1 -16  198.99   37.91
  -1  -1 -16  258.80   34.79
  -1  -1 -17   16.92   22.11
  -1  -1 -17   39.23   17.82
  -1  -1 -18 1457.73  137.33
   1   2 -17 1120.40  101.45
   1   2 -17 1524.03  141.23
   1   2 -16  175.41   39.88
   1   2 -16  178.74   61.75
   1   2 -15  120.31   28.74
   1   2 -15  103.03   31.32
   1   2 -14 1405.14   93.26
   1   2 -14 1491.05  102.91
  -1  -2  14 1366.06  102.23
   1   2 -13  238.47   55.50
   1   2 -13  226.12   64.73
  -1  -2  13  202.54   50.96
  -1  -2  13  198.16   23.65
   1   2 -12   46.55   21.31
   1   2 -12   85.29   25.53
  -1  -2  12   14.09   13.46
  -1  -2  12   19.40    9.75
   1   2 -11   68.69   18.54
   1   2 -11  -15.36   21.06
  -1  -2  11   21.23   11.77
  -1  -2  11   33.81   10.03
   1   2 -10   98.02   26.17
   1   2 -10  140.06   18.33
   1   2 -10  136.74   31.55
  -1  -2  10  170.07   32.58
   1   2  -9 6056.06  235.19
   1   2  -9 5558.56  220.93
  -1  -2   9 5648.49  217.58
  -1  -2   9 5664.38  219.93
   1   2  -8  246.73   45.23
   1   2  -8  350.52   71.36
   1   2  -8  365.58   57.95
  -1  -2   8  292.38   42.04
  -1  -2   8  314.60   36.55
   1   2  -7 2328.23  127.19
   1   2  -7 2478.98  134.23
   1   2  -7 2349.06  129.55
   1   2  -7 2234.52  119.05
  -1  -2   7 2298.82  122.11
   1   2  -6   34.77   10.04
   1   2  -6   47.69    8.64
   1   2  -6   85.88   18.87
  -1  -2   6   47.46    9.14
  -1  -2   6   39.58    9.61
   1   2  -5  103.61   17.52
   1   2  -5   88.86   19.13
   1   2  -5  123.81   27.19
  -1  -2   5  111.80   17.96
  -1  -2   5   87.60   19.71
   1   2  -4 3258.87  130.39
   1   2  -4 3318.47  132.05
   1   2  -4 3043.08  119.16
  -1  -2   4 2927.78  117.66
  -1  -2   4 2933.92  117.60
   1   2  -3  619.80   47.95
   1   2  -3  768.50   60.60
   1   2  -3  671.44   53.27
  -1  -2   3  621.40   49.20
  -1  -2   3  646.59   51.82
   1   2  -2  443.86   36.03
   1   2  -2  363.50   30.08
   1   2  -2  514.26   42.33
  -1  -2   2  368.09   31.09
  -1  -2   2  367.92   30.08
  -1  -2   2  398.26   32.55
   1   2  -1  799.60   62.58
   1   2  -1  809.96   61.71
   1   2  -1  809.58   61.21
  -1  -2   1  889.58   76.27
  -1  -2   1  922.77   69.33
   1   2   020861.43  359.64
   1   2   019674.43  337.06
   1   2   117489.62  304.24
  -1  -2  -115638.64  270.50
  -1  -2  -236305.24  117.13
   1   2   3 1440.34   58.96
   1   2   3 1551.89   65.15
  -1  -2  -3 1633.03   65.98
  -1  -2  -3 1465.42   63.90
   1   2   4   54.23   11.58
   1   2   4   41.88    8.36
  -1  -2  -4   59.05   12.81
  -1  -2  -4   39.00    8.40
   1   2   5 1210.06   92.55
   1   2   5 1407.40   91.62
  -1  -2  -5 1051.98   82.12
  -1  -2  -5 1223.10   95.00
   1   2   6  681.47   53.88
   1   2   6  579.56   48.65
  -1  -2  -6  585.37   50.52
  -1  -2  -6  636.38   50.25
   1   2   7 3392.47  245.06
   1   2   7 3615.64   79.14
  -1  -2  -7 3349.24  243.58
  -1  -2  -7 3506.96   71.94
   1   2   8  871.38   72.53
   1   2   8  912.82   56.57
  -1  -2  -8 1049.79   99.34
  -1  -2  -8  917.59   54.95
   1   2   9  725.60   52.83
   1   2   9  785.95   55.64
  -1  -2  -9  950.70   77.26
  -1  -2  -9  851.45   92.54
   1   2  10   17.04    9.39
   1   2  10   39.44   15.13
  -1  -2 -10   29.02    6.85
  -1  -2 -10    9.84    5.97
   1   2  11   41.02   14.76
  -1  -2 -11   64.76   16.04
  -1  -2 -11   86.43   30.55
   1   2  12  173.27   42.73
   1   2  12  178.81   26.20
  -1  -2 -12  261.76   27.78
   1   2  13 7088.93   88.09
   1   2  13 6677.57  381.42
  -1  -2 -13 6431.12  365.22
   1   2  14 6224.87  185.31
  -1  -2 -14 6010.01  179.29
  -1  -2 -14 5980.29  194.47
   1   2  15  100.05   20.95
  -1  -2 -15   80.70   24.24
  -1  -2 -15   67.25   19.99
   1   2  16  364.77   49.26
  -1  -2 -16  344.62  112.89
  -1  -2 -16  287.18  178.97
  -1  -2 -17  211.61  119.85
  -1  -2 -17  379.92   84.70
  -1  -2 -18   20.83   21.40
  -1  -2 -18  -24.86   26.93
   1   3 -17  219.80  126.62
   1   3 -17  504.23   89.71
   1   3 -16 1134.26   87.80
   1   3 -16 1263.58  178.75
   1   3 -15  238.18   96.12
   1   3 -15  250.99  113.29
   1   3 -14   83.61   21.66
   1   3 -14  168.62   36.94
  -1  -3  14   86.43   24.21
   1   3 -13   -1.66    7.27
   1   3 -13   34.96   25.21
   1   3 -12 1361.04  117.91
   1   3 -12 1358.85  122.76
  -1  -3  12 1369.77  117.35
  -1  -3  12  956.80  158.41
   1   3 -11  421.80   86.35
   1   3 -11  448.32   44.22
  -1  -3  11  523.50   63.98
  -1  -3  11  337.87   79.13
   1   3 -10  656.88   40.46
   1   3 -10  739.12   58.38
  -1  -3  10  790.52   56.48
  -1  -3  10  682.18   41.99
   1   3  -9  967.58  156.73
   1   3  -9 1257.29  115.05
   1   3  -9 1322.57  297.22
  -1  -3   9 1345.41   71.09
  -1  -3   9 1054.65   96.96
   1   3  -8 4061.14  203.62
   1   3  -8 4570.35  222.59
   1   3  -8 4736.21  233.73
   1   3  -8 4335.54  209.23
  -1  -3   8 4462.16  215.60
   1   3  -7 4375.16  157.69
   1   3  -7 4350.20  154.21
   1   3  -7 4230.84  156.15
  -1  -3   7 4006.31  149.23
  -1  -3   7 4140.57  148.03
   1   3  -6 3854.19   80.46
   1   3  -6 3884.59   76.54
   1   3  -6 3795.34  108.15
  -1  -3   6 3996.67   81.64
  -1  -3   6 3737.00   75.57
   1   3  -5   90.97   13.48
   1   3  -5  105.06   15.36
   1   3  -5   98.68   20.86
  -1  -3   5  139.56   27.98
  -1  -3   5  166.24   33.60
   1   3  -4   34.25   12.23
   1   3  -4   59.42   11.85
   1   3  -4   19.39   15.45
  -1  -3   4   32.06    7.35
  -1  -3   4   23.58   10.63
   1   3  -312302.75  222.26
   1   3  -311265.91  202.99
   1   3  -311621.32  211.10
  -1  -3   311290.80  205.91
  -1  -3   311775.63  212.40
  -1  -3   311062.82  201.39
   1   3  -213236.59  235.24
   1   3  -214190.91  252.67
   1   3  -213333.58  236.70
  -1  -3   213670.81  245.19
  -1  -3   214607.96  259.31
  -1  -3   214935.66  263.95
   1   3  -1 1273.00   32.29
   1   3  -1 1231.50   93.83
   1   3  -1 1325.34   23.95
  -1  -3   1 1282.23   24.34
  -1  -3   1 1192.26   91.24
  -1  -3   1 1174.28   88.29
   1   3   0  307.56   22.20
   1   3   0  295.17   23.86
   1   3   0  254.99   23.78
  -1  -3   0  275.55   20.34
  -1  -3   0  325.34   25.66
  -1  -3   0  262.93   20.77
   1   3   1  142.11   36.19
   1   3   1   96.44   22.53
  -1  -3  -1   93.87   15.46
  -1  -3  -1  106.25   19.44
  -1  -3  -1  117.38   20.06
   1   3   2  175.77   15.46
   1   3   2  233.68   40.24
  -1  -3  -2  320.84   58.09
  -1  -3  -2  279.22   35.42
   1   3   4   54.52   15.22
   1   3   4   60.97   14.35
  -1  -3  -4   30.79    7.00
  -1  -3  -4   44.35   17.83
   1   3   5  166.80   20.82
   1   3   5  147.52   15.12
  -1  -3  -5  190.71   20.76
  -1  -3  -5  159.59   29.78
   1   3   6 3212.12  177.29
   1   3   6 3040.71  168.77
  -1  -3  -6 3131.97  174.71
  -1  -3  -6 2818.74  155.52
   1   3   7   81.74   13.79
   1   3   7  118.77   13.02
  -1  -3  -7  110.85   17.84
  -1  -3  -7  104.28   21.98
   1   3   8  274.24   43.08
   1   3   8  306.86   31.10
  -1  -3  -8  292.64   28.30
  -1  -3  -8  225.90   20.59
   1   3   9  316.42   30.54
   1   3   9  221.72   31.60
  -1  -3  -9  278.19   29.68
  -1  -3  -9  286.51   22.14
   1   3  10 4743.82  188.34
   1   3  10 4846.96  191.43
  -1  -3 -10 4829.64  193.34
   1   3  11  713.26   56.06
  -1  -3 -11  741.49   80.69
  -1  -3 -11  924.71  102.87
   1   3  12 4337.06  118.70
   1   3  12 4183.03  114.16
  -1  -3 -12 4283.49  119.70
   1   3  13  508.62   53.56
   1   3  13  627.50   32.28
  -1  -3 -14   49.48   18.06
   1   3  15   24.22   14.08
  -1  -3 -15    2.17   16.59
   1   3  16    4.11   15.46
  -1  -3 -16   23.86   13.16
  -1  -3 -16    5.86   12.93
  -1  -3 -17   11.52   18.12
  -1  -3 -18   87.05   72.67
   1   4 -17  265.31   51.75
   1   4 -17  248.90   59.23
   1   4 -16   47.00   23.42
   1   4 -16  115.86   42.55
  -1  -4  16   15.92   24.10
   1   4 -15  245.36  103.72
   1   4 -15  187.75   98.42
  -1  -4  15  217.46   56.06
   1   4 -14  154.49   62.45
   1   4 -14  263.15   45.40
  -1  -4  14  189.02   37.96
   1   4 -13  375.14  112.71
   1   4 -13  314.80   73.85
  -1  -4  13  344.38   73.25
   1   4 -12   45.82   17.64
   1   4 -12   37.55   22.88
   1   4 -11  884.00   67.73
   1   4 -11 1063.60  100.33
  -1  -4  11  946.11   70.00
  -1  -4  11  623.12  132.42
   1   4 -10  317.40   92.78
   1   4 -10  233.27   29.20
   1   4 -10  166.15   53.15
  -1  -4  10  239.66   58.82
   1   4  -9  584.90   54.53
   1   4  -9  582.59   58.13
   1   4  -9  546.25  125.58
  -1  -4   9  598.94   74.04
   1   4  -8  537.44   47.14
   1   4  -8  606.81   98.70
  -1  -4   8  634.89   53.36
  -1  -4   8  394.90   82.19
   1   4  -7 2035.26  106.41
   1   4  -7 1976.61  100.34
   1   4  -7 2207.41  116.75
  -1  -4   7 2101.68  107.80
  -1  -4   7 2023.11  103.75
   1   4  -6 1400.59   77.32
   1   4  -6 1225.99   65.83
   1   4  -6 1419.37   79.36
  -1  -4   6 1279.20   69.38
  -1  -4   6 1063.09   62.99
   1   4  -5 9709.73  169.31
   1   4  -5 9515.40  166.20
   1   4  -5 9791.77  174.00
  -1  -4   510174.42  176.25
  -1  -4   5 9404.68  168.79
  -1  -4   5 9477.58  167.18
   1   4  -4 1577.73   90.54
   1   4  -4 1593.29   91.01
   1   4  -4 1604.44   93.18
  -1  -4   4 1570.81   92.41
  -1  -4   4 1613.08   93.10
  -1  -4   4 1746.21   99.82
   1   4  -3   82.78   11.34
   1   4  -3   76.41   11.95
   1   4  -3   53.22   15.14
  -1  -4   3   69.12   14.56
  -1  -4   3   92.63   17.23
  -1  -4   3   69.43   14.03
   1   4  -233165.60  576.43
   1   4  -234556.95  133.62
   1   4  -234561.00  133.25
  -1  -4   233628.83  583.78
  -1  -4   234376.88  138.88
  -1  -4   232833.96  569.19
   1   4  -125591.49  446.77
   1   4  -125646.35  446.84
   1   4  -126687.36  466.16
  -1  -4   125973.32  453.21
  -1  -4   125858.41  449.82
  -1  -4   124787.65  434.95
   1   4   017818.78  315.69
   1   4   017243.56  303.72
  -1  -4   017630.38  310.97
  -1  -4   017651.67  315.56
  -1  -4   016651.23  293.37
   1   4   1  550.88   45.04
   1   4   1  449.71   37.00
  -1  -4  -1  550.62   46.92
  -1  -4  -1  477.45   38.57
  -1  -4  -1  553.99   50.14
   1   4   2 2847.57  114.34
   1   4   2 3296.87  130.69
  -1  -4  -2 3180.34  125.64
  -1  -4  -2 3303.10  132.46
   1   4   3   39.69   15.63
   1   4   3   -0.52    9.21
  -1  -4  -3   39.11   21.06
  -1  -4  -3   -5.55    8.33
   1   4   4  697.17   59.87
   1   4   4  678.38   55.43
  -1  -4  -4  703.42   58.59
  -1  -4  -4  626.02   51.23
   1   4   5 8020.38  144.01
  -1  -4  -5 8127.38  144.22
  -1  -4  -5 8005.00  147.51
   1   4   6  215.30   27.59
   1   4   6  210.91   30.67
  -1  -4  -6  219.25   27.46
  -1  -4  -6  132.98   20.35
   1   4   7   41.92   15.58
   1   4   7    8.17    6.10
  -1  -4  -7   23.70   16.04
  -1  -4  -7   16.50   12.08
   1   4   8   15.43   18.95
  -1  -4  -8   21.81   11.58
  -1  -4  -8   27.19   18.76
   1   4   9   17.77    7.69
   1   4   9   -2.72   10.60
  -1  -4  -9   43.04   16.60
   1   4  10   20.68   21.88
   1   4  10   20.79   11.83
  -1  -4 -10   20.01   18.65
  -1  -4 -10   44.51   18.91
   1   4  11 1588.51   70.54
   1   4  11 1701.85  129.69
  -1  -4 -11 1459.33  220.21
   1   4  1212209.56  468.71
   1   4  1211926.07  450.45
  -1  -4 -1211855.99  455.40
   1   4  13   24.87    9.32
  -1  -4 -13   32.62   12.94
   1   4  14  775.04  135.89
  -1  -4 -14  905.90   63.42
   1   4  15  660.71   33.37
  -1  -4 -16   45.69   24.03
  -1  -4 -17  224.67   90.34
  -1  -4 -17  295.41   47.43
  -1  -4 -18   31.40   24.35
  -1  -4 -18   44.20   33.83
   1   5 -16   17.31   22.67
   1   5 -16   31.09   25.33
  -1  -5  16   -1.13   19.74
   1   5 -15  737.23   63.57
   1   5 -15  350.14  145.94
  -1  -5  15  461.70  149.50
   1   5 -14  926.57   61.83
   1   5 -14 1467.20   95.59
  -1  -5  14 1123.81   64.40
   1   5 -13  112.81   27.43
   1   5 -13   83.39   28.28
   1   5 -12  320.06   42.76
   1   5 -12  345.85   75.18
  -1  -5  12  192.41   68.78
   1   5 -11   12.19   17.32
   1   5 -11   36.60   26.72
  -1  -5  11  -12.95   15.22
   1   5 -10   31.83   10.11
   1   5 -10   58.19   33.12
  -1  -5  10   50.28   17.67
   1   5  -9   15.68   15.05
   1   5  -9   -2.01   18.38
   1   5  -9    5.94   11.66
  -1  -5   9   83.81   22.95
   1   5  -8   35.94   13.55
   1   5  -8   34.83    7.73
   1   5  -8   24.61   19.94
  -1  -5   8   28.22   17.33
  -1  -5   8   20.56   11.07
   1   5  -7 1822.70   87.06
   1   5  -7 1883.70   81.45
   1   5  -7 1934.31   87.52
  -1  -5   7 1906.21   82.96
  -1  -5   7 1940.94   84.87
   1   5  -6 1436.51   87.46
   1   5  -6 1375.00   87.61
   1   5  -6 1508.29   95.29
  -1  -5   6 1585.25   84.58
  -1  -5   6 1677.72   89.12
  -1  -5   6 1443.19   88.14
   1   5  -5   68.62   11.89
   1   5  -5   84.77   19.38
   1   5  -5   86.82   13.07
  -1  -5   5   81.07   15.87
  -1  -5   5  129.11   29.97
  -1  -5   5   48.38    8.59
   1   5  -4  170.89   14.45
   1   5  -4  219.26   44.49
   1   5  -4  205.94   36.33
  -1  -5   4  196.71   14.65
  -1  -5   4  178.83   19.32
  -1  -5   4  188.16   31.52
   1   5  -3 3958.33   54.56
   1   5  -3 3955.28   66.39
  -1  -5   3 4092.91   57.60
  -1  -5   3 4028.69   68.17
  -1  -5   3 4050.32   54.57
   1   5  -2 7249.96  130.79
   1   5  -2 7490.16  135.44
   1   5  -2 7333.53  133.19
  -1  -5   2 7218.74  135.14
  -1  -5   2 7398.46  135.07
  -1  -5   2 7352.97  131.78
   1   5  -1  979.21   78.29
   1   5  -1 1075.69   84.72
   1   5  -1  931.82   73.70
  -1  -5   1  770.10   61.92
  -1  -5   1  924.32   72.89
  -1  -5   1  976.75   76.75
   1   5   0 3385.73  136.05
   1   5   0 3417.17  156.39
  -1  -5   0 3334.49  135.62
  -1  -5   0 3257.55  130.06
   1   5   1 1071.44   84.34
   1   5   1 1014.98   79.27
  -1  -5  -1  962.36   78.13
  -1  -5  -1 1074.81   83.63
  -1  -5  -1 1051.04   87.71
   1   5   215931.80  287.42
  -1  -5  -216521.20  296.32
  -1  -5  -214830.24  272.04
  -1  -5  -216286.80  292.66
   1   5   3 1176.60   93.46
   1   5   3 1412.27   82.17
  -1  -5  -3 1021.25   80.73
  -1  -5  -3 1163.57   88.13
   1   5   4  482.04   43.44
   1   5   4  414.94   36.11
  -1  -5  -4  478.37   58.78
  -1  -5  -4  430.27   36.24
   1   5   5  842.03   77.22
   1   5   5  877.75   96.71
  -1  -5  -5  736.46   67.67
  -1  -5  -5  731.52   58.61
   1   5   6  483.92   33.48
   1   5   6  599.94   37.30
  -1  -5  -6  786.66   72.11
  -1  -5  -6  558.02   32.89
   1   5   7   65.75   22.92
   1   5   7   20.41    9.99
  -1  -5  -7   45.45   26.75
   1   5   8   33.22   11.37
   1   5   8   39.68    8.23
  -1  -5  -8   18.04   10.38
  -1  -5  -8   17.54   12.46
   1   5   9  991.71   80.81
   1   5   9  908.22   74.67
  -1  -5  -9 1018.20   83.58
   1   5  10  449.61   51.20
  -1  -5 -10  421.43   97.49
   1   5  11  191.23   29.81
   1   5  11  102.83   25.21
  -1  -5 -11  175.53   26.63
   1   5  12 1015.22  124.80
  -1  -5 -12  879.90   86.43
   1   5  13  324.44   98.71
  -1  -5 -13  256.16   45.84
   1   5  14 1720.47   90.54
  -1  -5 -14 1866.24  203.42
   1   5  15   49.50   20.74
  -1  -5 -15   -6.60   21.90
   1   5  16  239.08   56.94
   1   5  17    0.33   12.74
  -1  -5 -17   24.21   25.94
  -1  -5 -18   15.31   21.54
   1   6 -16  243.21   66.45
   1   6 -16  125.49   86.17
   1   6 -15   42.32   44.74
   1   6 -14   15.88   17.85
   1   6 -14   86.26   32.57
  -1  -6  14   42.95   11.69
   1   6 -13  127.50   23.40
   1   6 -13  111.92   30.07
  -1  -6  13  209.49   43.14
   1   6 -12  197.16   62.11
   1   6 -12  101.44   36.50
  -1  -6  12  234.98   29.36
   1   6 -11   58.12   16.73
   1   6 -11   84.98   31.44
  -1  -6  11   86.35   22.38
   1   6 -10  653.14  131.89
   1   6 -10  504.19  123.86
  -1  -6  10  802.43   42.23
   1   6  -9  947.26   69.08
   1   6  -9  985.09   94.74
  -1  -6   9  976.13   72.02
   1   6  -8    0.46   18.20
   1   6  -8   34.86   19.06
  -1  -6   8    0.01   15.90
   1   6  -7  442.51   41.36
   1   6  -7  405.29   43.30
   1   6  -7  389.93   88.02
  -1  -6   7  543.06   51.18
  -1  -6   7  579.43   55.93
   1   6  -6   44.37   12.79
   1   6  -6   55.83   15.07
   1   6  -6   86.03   24.42
  -1  -6   6   51.85   15.95
  -1  -6   6   52.04   27.53
  -1  -6   6   53.77   13.39
   1   6  -5 2911.89  145.61
   1   6  -5 2540.97  133.31
   1   6  -5 2594.24  133.74
  -1  -6   5 2840.40  142.04
  -1  -6   5 2597.52  132.83
  -1  -6   5 2800.71  140.59
   1   6  -412849.93  439.92
   1   6  -412566.63  431.58
   1   6  -412722.18  437.03
  -1  -6   412960.96  442.40
  -1  -6   413346.17  457.13
  -1  -6   412970.68  449.41
   1   6  -3 3020.01  162.00
   1   6  -3 2528.89  137.16
   1   6  -3 2766.41  149.38
  -1  -6   3 3160.61  168.36
  -1  -6   3 2512.15  141.00
  -1  -6   3 2899.70  155.39
   1   6  -2  286.73   64.80
   1   6  -2  291.84   51.39
   1   6  -2  243.12   24.04
  -1  -6   2  267.38   38.15
  -1  -6   2  213.96   21.66
  -1  -6   2  207.58   56.34
   1   6  -1 1470.15   87.05
   1   6  -1 1357.19   85.01
   1   6  -1 1306.92   77.83
  -1  -6   1 1428.93   82.81
  -1  -6   1 1147.44   89.69
  -1  -6   1 1485.28   96.00
   1   6   0 1270.97   77.28
   1   6   0 1075.25   83.17
   1   6   0 1253.45   75.22
  -1  -6   0 1160.61   87.91
  -1  -6   0 1071.97   86.62
  -1  -6   0 1132.99   87.81
   1   6   1  714.36   61.61
   1   6   1  736.35   58.69
  -1  -6  -1  963.61  105.03
  -1  -6  -1  682.04  103.36
  -1  -6  -1  799.49   63.71
   1   6   2   23.27   17.60
   1   6   2   12.63   12.52
  -1  -6  -2   42.99   20.11
  -1  -6  -2   92.42   17.32
   1   6   3  133.60   14.80
   1   6   3   95.02   13.00
  -1  -6  -3  146.61   14.13
  -1  -6  -3  240.83   33.44
   1   6   4 9894.15  177.81
   1   6   410451.15  184.34
  -1  -6  -4 9767.93  181.87
   1   6   5  148.97   23.88
   1   6   5  215.36   20.44
  -1  -6  -5  196.64   38.11
  -1  -6  -5  125.57   31.43
   1   6   6   67.67   15.16
   1   6   6   68.28   14.88
  -1  -6  -6   64.42   14.46
  -1  -6  -6   96.94   16.16
   1   6   7 2113.62  112.24
   1   6   7 2350.77  167.45
  -1  -6  -7 1978.44  106.01
   1   6   8 4039.57  171.53
   1   6   8 4028.43  161.41
  -1  -6  -8 4394.74  178.53
  -1  -6  -8 4259.19  170.08
   1   6   9 1189.51  107.07
   1   6   9 1220.36  105.61
  -1  -6  -9 1371.73   82.59
  -1  -6  -9 1116.29   98.59
   1   6  10 2113.25  115.68
   1   6  10 2333.41   92.24
  -1  -6 -11   18.65   24.16
  -1  -6 -12   22.31   22.66
   1   6  13  316.23   49.18
  -1  -6 -13  245.83   92.46
   1   6  14  111.83   55.70
  -1  -6 -14   35.89   19.52
   1   6  15   20.72   14.97
   1   6  16   80.32   24.03
  -1  -6 -16  -12.99   24.15
   1   6  17   17.45   21.05
  -1  -6 -18   75.38   23.77
   1   7 -15  181.11   36.21
  -1  -7  15   98.15   44.81
   1   7 -14   12.42   21.36
  -1  -7  14   58.82   31.37
   1   7 -13  357.35  116.84
   1   7 -13  377.49  140.01
  -1  -7  13  622.12   65.60
   1   7 -12  511.90  105.40
   1   7 -12  522.25   80.92
  -1  -7  12  445.61  126.22
   1   7 -11   30.18   18.31
   1   7 -11   38.70   17.96
  -1  -7  11   72.79   24.95
   1   7 -10  415.95   31.95
   1   7 -10  345.53  103.15
  -1  -7  10  447.31   39.91
   1   7  -9  882.55   43.09
   1   7  -9  761.77   47.06
  -1  -7   9  752.95   44.47
   1   7  -8 1269.08   87.62
   1   7  -8 1016.09   74.92
  -1  -7   8 1422.53  100.35
   1   7  -7 1112.12   79.57
   1   7  -7  984.79  162.96
  -1  -7   7  798.37   67.05
   1   7  -6  940.03   83.88
   1   7  -6  951.49   98.79
  -1  -7   6  791.73   72.52
  -1  -7   6  561.65  152.86
   1   7  -5  475.23   42.42
   1   7  -5  440.48   90.46
   1   7  -5  539.51  108.62
  -1  -7   5  483.17   78.79
  -1  -7   5  633.80  111.83
  -1  -7   5  550.67   85.20
   1   7  -4  307.82   51.29
   1   7  -4  327.24   43.55
   1   7  -4  314.85   63.64
  -1  -7   4  333.14   62.35
  -1  -7   4  277.03   44.31
   1   7  -3 1970.76  106.81
   1   7  -3 2053.33  108.86
   1   7  -3 2105.46  112.59
  -1  -7   3 2078.84  109.52
  -1  -7   3 2129.69  113.62
  -1  -7   3 1847.42   97.75
   1   7  -2  795.57   55.82
   1   7  -2  677.77   62.83
   1   7  -2  586.63   46.69
  -1  -7   2  739.19   50.78
  -1  -7   2  695.82   50.01
  -1  -7   2  679.29   69.92
   1   7  -1   21.54   11.65
   1   7  -1   27.66   10.92
   1   7  -1   30.29   14.25
  -1  -7   1    7.55    5.67
  -1  -7   1   38.24   16.37
  -1  -7   1   31.12   12.55
   1   7   0   19.99   13.44
   1   7   0   18.65   10.48
   1   7   0   16.90   15.04
  -1  -7   0   -2.99   11.80
  -1  -7   0    6.57    8.62
  -1  -7   0   17.61    8.06
   1   7   1  164.49   26.42
   1   7   1  105.07   28.13
  -1  -7  -1  137.47   21.08
  -1  -7  -1  120.94   15.74
  -1  -7  -1  103.74   14.45
   1   7   2 1045.52   63.64
   1   7   2  828.98   46.50
  -1  -7  -2 1035.19   64.13
  -1  -7  -2  994.24   59.84
  -1  -7  -2 1097.64   66.06
   1   7   3  338.12   30.27
   1   7   3  225.08   23.22
  -1  -7  -3  324.04   56.39
  -1  -7  -3  326.08   43.56
  -1  -7  -3  246.06   45.52
   1   7   4 1677.33   93.89
   1   7   4 1530.87   83.46
  -1  -7  -4 1539.60   87.24
   1   7   510201.74  365.17
   1   7   511509.48  396.81
  -1  -7  -510367.09  369.64
   1   7   6  103.52   24.55
   1   7   6   58.43   13.08
  -1  -7  -6  115.25   23.11
  -1  -7  -6   34.50   17.72
   1   7   7  593.24   53.95
   1   7   7  544.44   85.98
  -1  -7  -7  745.61  122.39
  -1  -7  -7  583.10   59.90
   1   7   8  116.51   46.69
  -1  -7  -8  184.67   37.66
   1   7   9  414.01  104.44
   1   7   9  495.06   28.25
  -1  -7  -9  471.19   98.14
   1   7  10  358.45   34.97
  -1  -7 -10  256.71   50.69
   1   7  11 3792.76  286.63
  -1  -7 -11 3555.45  154.38
   1   7  12  435.37   59.21
  -1  -7 -12  231.54   37.11
   1   7  13  926.99   45.74
  -1  -7 -13 1097.17   61.46
   1   7  14  109.36   33.48
  -1  -7 -14   93.52   32.16
   1   7  15  432.24  160.17
  -1  -7 -15  359.05  115.70
   1   7  16  186.88   57.35
   1   7  17  341.65  168.45
   1   8 -15  113.29   28.63
   1   8 -15  100.98   55.80
  -1  -8  15  135.94   32.32
   1   8 -14   51.83   30.58
  -1  -8  14   43.61   30.99
   1   8 -13  495.10   48.72
   1   8 -13  279.93  112.25
  -1  -8  13  420.64   81.92
   1   8 -12   99.69   24.40
   1   8 -12   43.51   15.80
  -1  -8  12   59.40   25.81
   1   8 -11  305.81   66.87
   1   8 -11  250.35   69.72
  -1  -8  11  209.50   55.93
   1   8 -10   24.14   19.41
   1   8 -10   59.64   24.53
  -1  -8  10   46.70   14.99
   1   8  -9   69.35   19.66
   1   8  -9  106.47   36.09
  -1  -8   9   59.23   11.51
   1   8  -8   -4.28   16.28
   1   8  -8   22.93   24.16
  -1  -8   8   18.73   15.86
   1   8  -7   44.08   16.10
   1   8  -7   16.43   18.00
  -1  -8   7   19.62   19.31
   1   8  -6    6.40   17.47
   1   8  -6   41.05   21.97
  -1  -8   6   -6.09   17.29
   1   8  -5    6.83   16.53
   1   8  -5   14.67   17.78
  -1  -8   5   16.41   16.18
  -1  -8   5   -3.95   13.16
   1   8  -4 1077.32   95.15
   1   8  -4 1365.56  113.26
  -1  -8   4 1136.23  100.30
   1   8  -3 1569.97   94.76
   1   8  -3 1568.97   48.37
  -1  -8   3 1450.70  114.18
  -1  -8   3 1445.06  113.72
   1   8  -2  699.46  124.68
   1   8  -2  607.00  113.79
   1   8  -2  522.15   83.82
  -1  -8   2  498.33   32.19
  -1  -8   2  489.43   33.67
   1   8  -1  969.01   79.10
   1   8  -1 1140.05  125.41
   1   8  -1  946.54   74.07
  -1  -8   1  952.92  141.11
  -1  -8   1 1052.63   72.19
  -1  -8   1  933.23   85.13
   1   8   0 2439.72  126.86
   1   8   0 2551.40  130.10
   1   8   0 2761.59  140.92
  -1  -8   0 2450.90  129.38
  -1  -8   0 3054.35  157.09
  -1  -8   0 2475.27  126.25
   1   8   1  480.59   76.16
   1   8   1  426.45   70.52
  -1  -8  -1  520.91   97.20
  -1  -8  -1  278.40   23.20
  -1  -8  -1  407.21   31.94
   1   8   2 1403.31   88.97
   1   8   2 1543.27  149.50
  -1  -8  -2 1449.12   90.85
  -1  -8  -2 1626.24   86.30
  -1  -8  -2 1498.72   47.70
   1   8   3 5040.74  247.27
   1   8   3 4041.42  198.69
  -1  -8  -3 4760.39  235.37
  -1  -8  -3 4426.18  215.65
  -1  -8  -3 4598.33  225.83
   1   8   4   -5.52   20.27
   1   8   4   35.69   17.41
  -1  -8  -4   44.25   22.65
  -1  -8  -4   11.51    7.62
   1   8   5 1520.93   52.28
   1   8   5 1318.15  102.59
  -1  -8  -5 1554.93   56.46
  -1  -8  -5 1439.05  151.34
   1   8   6  596.35   56.67
   1   8   6  491.05   93.54
  -1  -8  -6  674.15  111.30
   1   8   7 1242.31  109.45
   1   8   7 1177.51  104.61
  -1  -8  -7 1267.89  135.62
   1   8   8  871.68  131.48
  -1  -8  -8  817.40   65.53
   1   8   9   62.12   25.58
  -1  -8  -9   26.83   17.95
   1   8  10 1271.54   97.19
  -1  -8 -10 1233.22  133.17
   1   8  11   94.06   24.43
  -1  -8 -11   67.43   35.70
   1   8  12  102.55   30.39
  -1  -8 -12   51.18   23.88
  -1  -8 -13   11.20   16.00
   1   8  14  198.37  123.14
  -1  -8 -14  218.07   40.52
   1   8  15  167.60   40.59
  -1  -8 -15  112.18   40.30
   1   8  16  103.22   66.36
   1   8  17   33.83   35.93
   1   9 -14   73.45   48.84
  -1  -9  14   54.80   20.28
   1   9 -13   42.38   39.86
   1   9 -13   65.00   48.08
  -1  -9  13   81.92   28.43
   1   9 -12   33.89   25.44
   1   9 -12   19.07   25.86
  -1  -9  12   36.52   20.63
   1   9 -11   61.19   21.35
   1   9 -11   83.28   42.27
  -1  -9  11  154.74   54.03
   1   9 -10   39.50   24.72
   1   9 -10   42.49   29.97
  -1  -9  10   26.11   18.36
   1   9  -9   29.23   14.34
   1   9  -9   -9.95   20.89
  -1  -9   9   23.04   21.59
   1   9  -8   11.45   16.73
   1   9  -8   16.53   24.57
  -1  -9   8   19.60   18.75
   1   9  -7  417.49   30.91
   1   9  -7  446.40  126.61
  -1  -9   7  428.06   92.82
   1   9  -6  551.35   92.50
   1   9  -6  737.14  138.14
  -1  -9   6  598.15   52.96
   1   9  -5  285.11   66.99
   1   9  -5  219.57   38.14
  -1  -9   5  240.35   25.15
   1   9  -4  131.79   44.37
   1   9  -4  107.50   30.85
  -1  -9   4  135.80   24.00
  -1  -9   4  114.46   25.71
   1   9  -3  203.81   47.80
   1   9  -3  151.14   31.16
  -1  -9   3  141.98   36.99
  -1  -9   3  136.73   37.28
   1   9  -2  439.80   86.75
   1   9  -2  391.65   42.22
  -1  -9   2  343.10   36.78
  -1  -9   2  237.73   44.33
   1   9  -1   49.34   10.48
   1   9  -1   92.07   19.90
  -1  -9   1   85.60   21.08
  -1  -9   1   99.14   21.36
   1   9   0 1260.58  103.23
   1   9   0 1434.76  132.02
  -1  -9   0 1479.22  119.63
  -1  -9   0 1667.36  108.80
   1   9   1  182.39   57.46
  -1  -9  -1   29.87   12.97
  -1  -9  -1   76.94   19.09
   1   9   2 1207.05   97.67
  -1  -9  -2 1105.27   91.20
  -1  -9  -2 1259.57  114.34
   1   9   3 6611.74  261.26
  -1  -9  -3 5776.66  231.40
   1   9   4 3293.93  163.57
  -1  -9  -4 3171.53  157.69
  -1  -9  -4 3365.73  202.72
   1   9   5  277.55   51.27
  -1  -9  -5  355.49   68.08
  -1  -9  -5  173.63   43.69
   1   9   6  498.43   41.22
  -1  -9  -6  635.59   42.53
   1   9   7  158.52   29.03
  -1  -9  -7   92.29   30.84
   1   9   8  835.80   69.10
  -1  -9  -8  812.00   64.99
   1   9   9 3934.91  168.27
  -1  -9  -9 3714.24  158.97
   1   9  10   50.78   30.12
  -1  -9 -10   91.62   27.42
   1   9  11    8.73   21.60
  -1  -9 -11   39.41   31.97
   1   9  12   74.74   21.34
  -1  -9 -12  103.69   43.40
   1   9  13  111.35   29.82
  -1  -9 -13  183.43   42.31
   1   9  14   41.07   18.84
  -1  -9 -14   55.60   26.70
   1   9  15   35.60   26.89
   1   9  16   31.58   28.99
  -1 -10  13   91.53   28.48
   1  10 -12   53.97   23.90
   1  10 -12   38.83   27.07
  -1 -10  12   40.74   21.80
   1  10 -11   17.20   23.99
   1  10 -11   49.51   36.76
  -1 -10  11   14.35   20.18
   1  10 -10   54.83   24.60
   1  10 -10   30.36   24.69
  -1 -10  10    8.42   15.83
   1  10  -9   44.94   16.66
   1  10  -9   14.76   23.46
  -1 -10   9  -22.79   24.31
   1  10  -8  278.15   82.63
   1  10  -8  377.48   72.78
  -1 -10   8  355.98   31.71
   1  10  -7  271.34   71.32
   1  10  -7  306.23   78.42
  -1 -10   7  374.15   43.59
   1  10  -6  171.97   60.65
   1  10  -6  174.31   49.30
  -1 -10   6  136.84   28.08
   1  10  -5  991.67   46.91
   1  10  -5  883.52  100.33
  -1 -10   5  985.43  135.64
   1  10  -4 5010.31  228.77
   1  10  -4 5136.35  209.14
  -1 -10   4 4405.36  197.92
   1  10  -3 1207.96   88.97
   1  10  -3 1261.47   90.40
  -1 -10   3 1108.55   81.43
   1  10  -2   11.96   16.62
   1  10  -2   18.60    9.27
  -1 -10   2   12.08   21.24
   1  10  -1  129.54   34.55
   1  10  -1   79.81   29.32
  -1 -10   1   41.78   20.14
   1  10   0  913.21   69.93
  -1 -10   0  920.42   70.94
   1  10   1  195.25   27.80
  -1 -10  -1  230.00   36.79
   1  10   2  124.23   35.15
  -1 -10  -2   89.90   29.02
  -1 -10  -2  134.16   35.71
   1  10   3  493.89   56.08
  -1 -10  -3  579.94   71.96
   1  10   4 1404.77  102.64
  -1 -10  -4 1367.88   99.09
   1  10   5   18.69   12.81
  -1 -10  -5   23.29   20.05
   1  10   6  780.30   65.58
  -1 -10  -6  824.03   68.71
   1  10   7  342.24   44.40
  -1 -10  -7  350.26   41.65
   1  10   8  733.81  131.41
  -1 -10  -8  754.91  151.41
   1  10   9 1868.38   88.13
  -1 -10  -9 1916.84   94.09
   1  10  10  459.59   55.39
  -1 -10 -10  345.59   32.53
   1  10  11   27.41   21.28
  -1 -10 -11    5.65   11.71
   1  10  12   56.48   16.79
  -1 -10 -12   63.40   38.64
   1  10  13    4.05   13.87
   1  10  14   48.56   32.20
   1  10  15   42.68   57.95
  -1 -10 -15   24.54   25.85
   1  10  16  374.91   76.94
   1  11 -12   55.66   23.89
   1  11 -12   69.11   34.09
  -1 -11  12   72.87   30.68
   1  11 -11   99.50   27.48
   1  11 -11   70.68   29.10
  -1 -11  11  129.31   32.48
   1  11 -10  157.51   85.47
   1  11 -10  111.32   98.73
  -1 -11  10  221.97   59.12
   1  11  -9   51.12   21.06
   1  11  -9  107.53   44.00
  -1 -11   9   70.38   29.90
   1  11  -8  123.35   47.84
   1  11  -8  163.68   31.64
  -1 -11   8  181.73   37.70
   1  11  -7  828.49   57.05
   1  11  -7  758.21  118.75
  -1 -11   7  934.67  193.16
   1  11  -6   51.82   21.70
   1  11  -6   69.51   20.62
  -1 -11   6  109.22   34.66
   1  11  -5  311.95   89.52
   1  11  -5  264.18   33.24
  -1 -11   5  269.01   98.62
   1  11  -4  253.12   27.78
   1  11  -4  252.80   80.85
  -1 -11   4  248.97   34.69
   1  11  -3   33.53   17.30
   1  11  -3    8.55   12.79
  -1 -11   3   31.73   25.29
   1  11  -2 5216.24  212.42
   1  11  -2 4737.31  195.01
  -1 -11   2 4866.70  202.68
   1  11  -1   75.60   18.17
   1  11  -1   15.58   10.75
  -1 -11   1   96.30   25.07
   1  11   0  214.41   58.10
  -1 -11   0  462.47   50.80
   1  11   1   50.22   21.35
  -1 -11  -1   28.17   24.44
   1  11   2   52.13   21.41
  -1 -11  -2   25.72   21.91
   1  11   3  135.53   32.03
  -1 -11  -3  157.82   42.76
   1  11   4  460.15   90.28
  -1 -11  -4  550.85  128.17
   1  11   5  584.45  147.41
  -1 -11  -5  409.09   44.28
   1  11   6 3556.42  213.99
  -1 -11  -6 4448.47  264.80
   1  11   7   69.33   26.88
  -1 -11  -7   11.69   12.63
   1  11   8  662.06   65.35
  -1 -11  -8  813.63  119.02
   1  11   9 4674.13  165.90
  -1 -11  -9 4289.72  148.05
   1  11  10 1051.48   73.78
  -1 -11 -10 1253.08  139.82
   1  11  11   40.96   24.35
  -1 -11 -11   41.07   32.55
   1  11  12  229.60   81.26
  -1 -11 -12  270.41   77.26
   1  11  13  330.46   39.58
  -1 -11 -13  243.42   74.88
   1  11  14   13.56   25.02
  -1 -11 -14   85.91   32.18
   1  11  15  139.76  108.43
   1  12 -11   40.48   15.12
  -1 -12  11   32.42   30.81
   1  12 -10  121.65   33.50
  -1 -12  10   75.95   41.59
   1  12  -9   23.89   12.75
   1  12  -9   59.95   24.88
  -1 -12   9  -11.69   31.30
   1  12  -8  119.92   47.66
   1  12  -8  138.33   29.50
  -1 -12   8  124.92   28.53
   1  12  -7   41.69   13.01
   1  12  -7   47.94   18.34
  -1 -12   7   -2.66   25.64
   1  12  -6    9.02   15.73
   1  12  -6   77.12   40.25
  -1 -12   6   43.27   25.05
   1  12  -5   65.10   22.49
   1  12  -5   32.67   22.92
  -1 -12   5   35.55   12.44
   1  12  -4   88.75   22.30
   1  12  -4   81.62   32.99
  -1 -12   4   56.66   36.75
   1  12  -3   18.31   11.85
   1  12  -3  -18.11   19.30
  -1 -12   3   41.36   24.58
   1  12  -2  537.71  140.70
   1  12  -2  385.24   64.70
  -1 -12   2  536.20  110.63
   1  12  -1  205.81   69.71
  -1 -12   1  315.80   50.66
   1  12   0  151.91   32.17
  -1 -12   0  121.84   28.61
   1  12   1   66.92   30.74
  -1 -12  -1    9.32   29.90
   1  12   2   29.92   21.26
  -1 -12  -2   53.72   27.67
   1  12   3  574.42  149.91
  -1 -12  -3  487.51  106.89
   1  12   4  992.35  103.32
  -1 -12  -4  972.85   98.05
   1  12   5   93.18   38.33
  -1 -12  -5   32.14   21.90
   1  12   6  896.43   50.45
  -1 -12  -6  923.84   53.61
   1  12   7 1027.39  139.03
  -1 -12  -7 1293.72   72.88
   1  12   8  163.92   34.22
  -1 -12  -8   97.34   47.16
   1  12   9 2833.18  220.40
  -1 -12  -9 2674.96  209.74
   1  12  10  691.57   56.85
  -1 -12 -10  697.64   77.92
   1  12  11   34.10   33.46
  -1 -12 -11    1.45   27.17
   1  12  12  233.63   55.60
  -1 -12 -12  252.24   78.16
   1  12  13   49.66   30.82
  -1 -12 -13   13.83   30.35
   1  12  14  120.40   50.80
  -1 -12 -14  183.56   51.15
   1  13  -9   81.69   32.32
   1  13  -9   35.23   26.80
  -1 -13   9   41.47   21.78
   1  13  -8  282.78  117.72
  -1 -13   8  337.22   77.03
   1  13  -7   41.47   24.40
   1  13  -7   79.48   50.56
  -1 -13   7   39.35   31.88
   1  13  -6   32.39   17.87
   1  13  -6   28.56   15.90
   1  13  -5   31.27   15.42
   1  13  -5   29.06   12.59
  -1 -13   5    5.52   26.95
   1  13  -4   56.39   26.99
   1  13  -4   35.99   24.28
   1  13  -3   58.31   18.49
   1  13  -3   35.19   16.16
  -1 -13   3   35.31   25.57
   1  13  -2   75.19   21.11
   1  13  -2   38.50   23.30
  -1 -13   2   32.22   26.91
   1  13  -1   62.56   22.02
  -1 -13   1   74.27   33.62
   1  13   0  355.64  116.19
  -1 -13   0  382.11   36.48
   1  13   1   17.32   13.08
  -1 -13  -1   50.87   24.43
   1  13   2   50.68   28.31
  -1 -13  -2    0.42   21.90
   1  13   3   75.27   28.59
  -1 -13  -3   60.21   31.61
   1  13   4  154.92   27.95
  -1 -13  -4  162.82   52.49
   1  13   5   55.46   23.64
  -1 -13  -5   17.72   22.73
   1  13   6 1408.93  150.68
  -1 -13  -6 1488.13  126.12
   1  13   7  125.74   33.18
  -1 -13  -7   60.69   41.12
   1  13   8  415.32  165.53
  -1 -13  -8  545.39   73.77
   1  13   9   46.15   31.45
  -1 -13  -9   34.33   45.02
   1  13  10   28.92   26.23
  -1 -13 -10   41.36   37.94
   1  13  11  598.07  180.78
  -1 -13 -11  794.47  123.92
   1  13  12   18.31   28.02
  -1 -13 -12    3.43   28.21
   1  13  13   37.90   38.82
  -1 -13 -13   23.77   28.91
   1  14  -8   39.59   23.99
   1  14  -8   23.63   24.28
  -1 -14   8   26.35   22.37
   1  14  -7  107.31   39.15
  -1 -14   7  105.09   51.13
   1  14  -6   52.34   19.99
   1  14  -6   -8.88   22.78
  -1 -14   6   37.69   31.04
   1  14  -5   42.84   17.14
  -1 -14   5   69.49   26.13
   1  14  -4   23.68   25.78
   1  14  -4  -13.46   25.64
  -1 -14   4   57.78   35.36
   1  14  -3  101.88   36.60
   1  14  -3  120.28   46.71
  -1 -14   3  181.76   52.69
   1  14  -2  172.07   38.49
  -1 -14   2  240.25   36.66
   1  14  -1  664.22   60.11
  -1 -14   1  379.73  148.90
   1  14   0  108.86   63.44
  -1 -14   0  320.21   55.03
  -1 -14  -1  188.91   55.05
   1  14   2  260.44   67.62
  -1 -14  -2  234.97   42.36
   1  14   3   49.11   16.71
  -1 -14  -3   22.40   29.68
   1  14   4  175.39   37.63
  -1 -14  -4  139.04   32.90
   1  14   5  765.82  183.92
  -1 -14  -5  698.32   62.07
   1  14   6  167.05   36.89
   1  14   7   38.22   15.16
  -1 -14  -7   -2.03   18.94
   1  14   8  179.26   81.18
  -1 -14  -8  176.93   37.75
   1  14   9  439.84   57.42
  -1 -14  -9  226.50  112.69
   1  14  10  203.06   44.90
  -1 -14 -10  151.09   34.91
   1  14  11   91.32   31.55
  -1 -14 -11   75.60   29.03
  -1 -14 -12   11.52   37.15
   1  15  -6   40.99   20.85
   1  15  -6   44.02   26.25
   1  15  -5   50.60   28.11
   1  15  -5   89.31   38.54
  -1 -15   5  129.19   70.61
   1  15  -4   15.25   27.21
   1  15  -4   54.73   36.08
  -1 -15   4   73.72   41.65
  -1 -15   3  126.43   54.07
   1  15  -2  137.04   66.36
  -1 -15   2  217.27  104.20
   1  15  -1   35.49   21.91
  -1 -15   1  -11.47   29.34
   1  15   0  147.19   70.74
  -1 -15   0  213.87   48.76
   1  15   1   68.15   42.81
  -1 -15  -1   48.43   35.12
   1  15   2  375.87  117.77
  -1 -15  -2  377.37   63.96
   1  15   3  207.82   83.99
  -1 -15  -3  231.44   85.85
   1  15   4   12.36   21.46
  -1 -15  -4    6.26   14.05
   1  15   5  452.49   51.37
  -1 -15  -5  443.01   92.19
   1  15   6  151.08   40.68
  -1 -15  -6  249.96   63.54
   1  15   7    2.35   30.36
  -1 -15  -7   23.02   23.32
   1  15   8   66.89   30.96
  -1 -15  -8   72.44   40.32
   1  15   9   67.47   38.12
  -1 -15  -9    7.76   19.26
   1  15  10  239.57   74.01
   1  16  -3   -9.58   28.19
  -1 -16   3   20.69   22.28
   1  16  -2  463.63   83.08
  -1 -16   2  323.00   69.84
   1  16  -1   50.29   32.32
  -1 -16   1   38.26   33.71
   1  16   0   52.07   29.95
   1  16   1   18.50   31.69
  -1 -16  -1   69.70   33.89
   1  16   2  216.16   62.57
  -1 -16  -2  126.23   40.10
   1  16   3  123.19   60.56
  -1 -16  -3  130.70   44.99
   1  16   4   56.63   28.54
  -1 -16  -4   80.97   29.03
   1  16   5  179.17   48.88
  -1 -16  -5  134.84   38.47
   1  16   6   -0.22   28.81
  -1 -16  -6   10.38   38.75
   1  16   7  139.02   51.11
  -1 -16  -7  -72.26   39.89
   2 -15  -5   97.88   40.28
  -2  15   5   67.46   30.99
   2 -15  -4   89.84   46.97
  -2  15   4   15.02   20.39
   2 -15  -3  354.58   79.28
  -2  15   3  262.04   65.83
   2 -15  -2   58.26   37.21
  -2  15   2   40.38   37.74
   2 -15  -1   40.15   25.40
  -2  15   1  -21.09   30.05
   2 -15   0  498.33   90.36
  -2  15   0  291.42  114.66
   2 -15   1   30.56   33.08
  -2  15  -1   56.77   41.17
   2 -15   2   78.44   70.55
  -2  15  -2   54.99   37.21
   2 -14  -8  652.79  116.67
  -2  14   8  355.68  151.81
  -2  14   7   58.87   25.20
   2 -14  -6   49.34   23.77
  -2  14   6   66.50   39.72
   2 -14  -5  284.35   77.05
  -2  14   5  287.42   72.72
   2 -14  -4   73.08   30.84
  -2  14   4   -4.95   22.19
   2 -14  -3  462.21   58.77
  -2  14   3  296.27  104.82
   2 -14  -2  849.77   79.92
  -2  14   2  697.29   73.24
   2 -14  -1   18.65   27.63
  -2  14   1  100.36   36.29
   2 -14   0   47.72   29.07
   2 -14   1  507.76   66.94
  -2  14  -1  577.30   87.60
   2 -14   2   88.90   30.00
  -2  14  -2   47.11   24.61
   2 -14   3  394.16  202.02
  -2  14  -3  672.27  133.11
   2 -14   4  656.13  229.11
  -2  14  -4  966.25   96.62
   2 -14   5  176.98   51.40
   2 -13 -10  320.48  107.83
  -2  13  10  447.20   90.37
   2 -13  -9   40.57   25.98
  -2  13   9   35.74   20.92
   2 -13  -8   80.38   26.26
  -2  13   8   60.26   37.83
   2 -13  -7  492.28   53.26
   2 -13  -6  157.23   46.83
  -2  13   6  106.72   41.63
   2 -13  -5  155.70   78.46
   2 -13  -4  191.93   37.65
  -2  13   4  138.76   42.19
   2 -13  -3   28.71   25.05
  -2  13   3   28.60   28.03
   2 -13  -2   54.99   19.27
  -2  13   2    7.90   15.06
   2 -13  -1  111.12   33.62
  -2  13   1   76.34   43.03
   2 -13   0   26.87   28.56
  -2  13   0   29.78   24.85
   2 -13   1   45.09   32.23
  -2  13  -1   80.67   24.53
   2 -13   2   54.81   35.42
  -2  13  -2  110.86   41.47
   2 -13   3  113.98   44.91
  -2  13  -3   24.70   28.70
  -2  13  -3   18.92   33.77
   2 -13   4   95.09   43.54
  -2  13  -4  133.17   39.54
  -2  13  -4   21.20   18.52
   2 -13   5   71.88   31.34
  -2  13  -5   62.16   26.52
  -2  13  -5   40.03   37.74
   2 -13   6  407.14  353.25
  -2  13  -6  575.33   62.29
   2 -13   7   39.29   32.16
  -2  13  -7   31.45   21.90
  -2  13  -7   31.11   34.13
  -2  13  -8   72.60   27.84
  -2  13  -8   51.32   27.17
  -2  12  12   50.34   31.26
   2 -12 -11   59.54   25.52
  -2  12  11  129.58   42.26
   2 -12 -10   62.92   27.46
  -2  12  10   12.46   21.79
   2 -12  -9  114.61   42.67
  -2  12   9  167.36   69.20
   2 -12  -8  299.99  106.00
  -2  12   8  436.34  159.25
   2 -12  -7   87.80   33.80
  -2  12   7   86.36   29.54
   2 -12  -6  361.75  110.42
   2 -12  -5   29.25   18.37
   2 -12  -4    0.24   20.58
  -2  12   4   14.04   16.79
   2 -12  -3  258.55   48.66
  -2  12   3  307.32   41.63
   2 -12  -2    7.38   21.10
  -2  12   2   51.24   26.76
   2 -12  -1 1546.23  108.22
  -2  12   1 1271.97  108.41
   2 -12   0   33.94   21.71
  -2  12   0   14.17   14.56
   2 -12   1  253.56   67.86
  -2  12  -1  256.01   82.20
   2 -12   2  392.18  106.85
  -2  12  -2  384.89   44.88
  -2  12  -2  410.21  131.98
   2 -12   3  319.10   64.14
  -2  12  -3  241.95   75.69
  -2  12  -3  237.06   85.74
   2 -12   4  601.49   50.98
  -2  12  -4  485.83   70.98
  -2  12  -4  353.42  159.58
   2 -12   5   47.98   37.22
  -2  12  -5   14.54   18.17
  -2  12  -5   24.02   24.72
   2 -12   6   62.34   32.09
  -2  12  -6   31.81   24.78
  -2  12  -6   46.59   29.17
   2 -12   7  100.77   35.74
  -2  12  -7   80.30   25.02
  -2  12  -7   32.17   46.84
   2 -12   8  -16.13   30.07
  -2  12  -8   20.98   24.85
  -2  12  -8   10.07   29.75
   2 -12   9   -4.37   12.43
  -2  12  -9    3.63   16.68
  -2  12  -9   57.54   32.60
   2 -12  10   70.66   19.17
  -2  12 -10   24.16   23.77
  -2  12 -10   56.36   34.31
  -2  11  13   40.48   36.84
  -2  11  12   15.01   28.19
   2 -11 -11  897.44  136.37
  -2  11  11  815.26  137.54
   2 -11 -10   68.17   27.28
  -2  11  10   58.86   34.19
   2 -11  -9  319.89   53.83
  -2  11   9  330.06   52.70
   2 -11  -8   61.52   36.14
  -2  11   8  -20.06   24.04
   2 -11  -7   -0.20   19.27
  -2  11   7   -2.43   24.19
   2 -11  -6  661.79  103.04
  -2  11   6  754.09   87.94
   2 -11  -5  149.82   23.46
  -2  11   5  250.84   31.28
   2 -11  -4   34.31   17.68
  -2  11   4   41.57   15.47
   2 -11  -3 1129.10  112.90
  -2  11   3 1042.42  173.15
   2 -11  -2  167.82   28.54
  -2  11   2  272.72   39.03
   2 -11  -1   28.39   21.20
  -2  11   1   48.21   20.63
   2 -11   0  387.82   53.39
  -2  11   0  409.88  111.78
   2 -11   1   61.99   15.50
  -2  11  -1   64.79   17.58
   2 -11   2  906.94   50.92
  -2  11  -2  888.73   61.29
  -2  11  -2  983.65   53.57
   2 -11   3   58.20   34.52
  -2  11  -3    2.40   23.13
  -2  11  -3   36.41   11.32
   2 -11   4    9.07   22.12
  -2  11  -4   27.34   17.36
  -2  11  -4    7.53   16.39
   2 -11   5  140.01   43.25
  -2  11  -5   54.64   19.59
  -2  11  -5   78.30   37.53
   2 -11   6   38.82   12.31
  -2  11  -6   72.62   23.69
  -2  11  -6   86.11   46.97
   2 -11   7   24.42   23.61
  -2  11  -7   42.67   21.38
  -2  11  -7   18.05   22.99
   2 -11   8  309.70   86.39
  -2  11  -8  279.84   76.68
  -2  11  -8  376.37   60.35
   2 -11   9   57.49   26.48
  -2  11  -9   32.35   24.56
  -2  11  -9   99.20   65.33
   2 -11  10  187.59   97.47
  -2  11 -10  179.84   87.09
  -2  11 -10  244.65   57.73
  -2  11 -11  213.89  165.33
  -2  10  14  319.85  103.79
  -2  10  13  149.97   40.70
  -2  10  12   40.38   29.61
   2 -10 -11 1538.14  138.38
  -2  10  11 1889.53  177.78
   2 -10 -10 1066.01   67.19
  -2  10  10 1122.72   78.16
   2 -10  -9   33.48   18.58
  -2  10   9   78.68   26.65
   2 -10  -8  829.29   58.21
  -2  10   8  676.21  147.08
   2 -10  -7   66.14   28.13
  -2  10   7  136.54   28.77
   2 -10  -6  124.42   44.49
  -2  10   6  178.56   37.12
   2 -10  -5  205.72   55.03
  -2  10   5  211.40   32.76
  -2  10   4  116.05   23.66
   2 -10  -3  360.32   37.78
  -2  10   3  294.99   33.79
   2 -10  -2 1197.37  109.56
  -2  10   2  929.40   49.72
   2 -10  -1   32.49   10.64
  -2  10   1   80.30   32.43
   2 -10   0   68.93   32.14
  -2  10   0   30.47   29.32
   2 -10   1 3032.74  185.37
  -2  10  -1 2861.20  175.52
  -2  10  -1 2908.31  181.48
   2 -10   2 2214.33  145.42
  -2  10  -2 2092.59  130.96
  -2  10  -2 1734.59  153.06
   2 -10   3   37.34   29.67
  -2  10  -3   32.35   19.30
  -2  10  -3   20.10   13.00
   2 -10   4  361.02   34.72
  -2  10  -4  278.24   90.81
  -2  10  -4  401.82   57.86
   2 -10   5 1063.58   52.76
  -2  10  -5  797.40   42.12
  -2  10  -5  913.09  135.19
   2 -10   6  210.83   47.78
  -2  10  -6  237.85   48.12
  -2  10  -6  252.32   41.70
   2 -10   7   30.65   18.54
  -2  10  -7   20.82   18.42
  -2  10  -7  103.08   45.47
   2 -10   8  204.91   40.55
  -2  10  -8  174.45   69.42
  -2  10  -8  162.40   38.35
   2 -10   9   25.50   28.44
  -2  10  -9   14.17   22.95
   2 -10  10  341.52  117.16
  -2  10 -10  248.01  200.74
  -2  10 -10  364.29  158.60
   2 -10  11 1710.40  156.40
  -2  10 -11 1919.22 1472.01
  -2  10 -11 1844.87 1416.36
   2 -10  12  708.94  170.32
  -2  10 -12  792.22  175.98
  -2  10 -12  492.21  173.04
  -2   9  15   21.18   33.03
  -2   9  14  677.98  133.18
  -2   9  13  995.27   85.03
   2  -9 -12  238.24   53.67
  -2   9  12  219.45   73.65
  -2   9  11  404.12   75.43
   2  -9 -10   25.13   16.75
  -2   9  10   11.45   24.78
   2  -9  -9  233.96   31.05
  -2   9   9  324.19   67.89
   2  -9  -8 6907.55  250.64
  -2   9   8 6866.62  259.45
   2  -9  -7 2005.47  127.98
  -2   9   7 1997.45  135.17
   2  -9  -6   80.30   27.40
  -2   9   6   76.16   39.18
   2  -9  -5  291.89   61.18
  -2   9   5  442.04  114.41
   2  -9  -4  184.51   26.63
  -2   9   4  156.37   28.01
   2  -9  -3  172.01   62.11
  -2   9   3  108.96   32.33
   2  -9  -2  326.90   65.94
  -2   9   2  366.98   30.48
   2  -9  -1 1027.63   77.02
  -2   9   1 1101.27   80.28
   2  -9   0 4435.62  124.74
  -2   9   0 4061.83  137.28
   2  -9   1 2202.26   79.11
  -2   9  -1 2240.71   83.03
  -2   9  -1 2160.92   82.48
   2  -9   2 1264.35   91.51
  -2   9  -2 1259.76   89.91
  -2   9  -2 1193.50   89.68
   2  -9   3 3072.42  135.43
  -2   9  -3 2840.44  129.41
  -2   9  -3 2999.36  141.71
   2  -9   4 3300.55  144.20
  -2   9  -4 2767.92  119.07
  -2   9  -4 2677.47  134.91
   2  -9   5   12.44   23.54
  -2   9  -5   -4.66   18.30
  -2   9  -5   12.32   25.70
   2  -9   6   82.00   40.41
  -2   9  -6   68.05   21.92
  -2   9  -6   66.92   21.11
   2  -9   7  120.97   46.60
  -2   9  -7   61.85   18.65
  -2   9  -7  103.68   36.21
   2  -9   8 1372.05   95.50
  -2   9  -8 1247.70   82.62
  -2   9  -8  874.94  166.06
   2  -9   9   97.25   32.96
  -2   9  -9  110.07   20.43
  -2   9  -9   31.22   26.31
   2  -9  10 2111.40  139.75
  -2   9 -10 1974.02   99.43
  -2   9 -10 2053.26  119.43
   2  -9  11 1399.64  196.73
  -2   9 -11 1608.23  151.03
   2  -9  12   27.15   17.02
  -2   9 -12    9.85   22.01
  -2   9 -12   -3.44   26.92
   2  -9  13   33.97   22.45
  -2   9 -13   15.71   26.03
  -2   8  15  168.84   80.78
  -2   8  14  133.29   37.30
  -2   8  13 1969.60  179.68
  -2   8  12   61.22   30.88
   2  -8 -11   68.68   26.12
  -2   8  11   34.07   22.39
   2  -8 -10  435.29   48.49
  -2   8  10  515.48  124.41
   2  -8  -9  909.05   81.31
  -2   8   9  930.27   89.95
   2  -8  -8 2862.08  172.05
  -2   8   8 2426.60  154.22
   2  -8  -711459.81  436.09
  -2   8   711381.07  445.82
  -2   8   710718.19  402.70
   2  -8  -6  280.41   50.87
  -2   8   6  485.16   97.94
  -2   8   6  239.81   62.83
   2  -8  -5  694.14  114.48
  -2   8   5  744.11   66.10
  -2   8   5  609.48   29.61
   2  -8  -4 1199.64   85.09
  -2   8   4 1015.55   77.26
   2  -8  -3   17.48   17.24
  -2   8   3   32.78   20.54
  -2   8   3   49.10   18.27
   2  -8  -2  330.02   70.70
  -2   8   2  415.33   40.11
  -2   8   2  401.27   44.84
   2  -8  -1  271.42   54.09
  -2   8   1  144.01   27.76
   2  -8   0  503.81   48.38
  -2   8   0  591.56   62.52
  -2   8   0  520.90   99.65
   2  -8   1 1450.19  134.06
  -2   8  -1 1463.39   81.42
  -2   8  -1 1307.13  116.83
   2  -8   2  454.54   81.63
  -2   8  -2  378.06   69.63
  -2   8  -2  305.92   55.57
   2  -8   3   35.20   17.73
  -2   8  -3   11.14   14.91
  -2   8  -3   37.67   13.73
   2  -8   4  652.88  117.70
  -2   8  -4  541.54  115.42
  -2   8  -4  535.62   44.12
   2  -8   5  497.18   85.07
  -2   8  -5  458.15   67.35
  -2   8  -5  394.02   34.25
   2  -8   6 1672.22  123.14
  -2   8  -6 1493.15  107.18
  -2   8  -6 1257.08   99.08
   2  -8   7 4372.17  257.02
  -2   8  -7 3842.53  227.92
  -2   8  -7 3534.26  214.49
   2  -8   8 1151.16  102.30
  -2   8  -8 1361.75  115.02
  -2   8  -8 1393.65  230.07
   2  -8   9  174.58   31.15
  -2   8  -9  236.33   29.54
  -2   8  -9  166.04   41.83
   2  -8  10 1054.57  196.11
  -2   8 -10 1088.16  165.59
   2  -8  11 1895.94  106.05
  -2   8 -11 1840.87   93.18
  -2   8 -11 1958.36  118.10
   2  -8  12  376.86   48.72
  -2   8 -12  282.03   95.59
   2  -8  13  250.56  106.34
  -2   8 -13  217.58   74.71
  -2   8 -14   68.71   36.66
  -2   7  15  101.25   32.62
  -2   7  14    8.73   24.46
   2  -7 -13  131.14   58.48
  -2   7  13  311.69   57.95
  -2   7  12 1494.90  185.03
   2  -7 -11  180.41   24.05
  -2   7  11  263.20   48.96
   2  -7 -10 2229.63   93.28
  -2   7  10 2056.51   99.32
   2  -7  -9   22.31   13.27
  -2   7   9   19.47   29.35
  -2   7   9   46.55   25.14
   2  -7  -8 3151.57  130.83
  -2   7   8 3137.75  140.39
  -2   7   8 3270.13  131.14
   2  -7  -7 1883.45  125.70
  -2   7   7 1973.71   65.02
  -2   7   7 1846.48  119.61
   2  -7  -6  524.17   62.33
  -2   7   6  504.10   90.04
  -2   7   6  486.73   31.90
   2  -7  -5 1071.38   94.42
  -2   7   5 1208.82  107.48
  -2   7   5  898.74   83.89
   2  -7  -4   44.84   17.40
  -2   7   4   51.25   22.14
  -2   7   4   22.12   10.85
   2  -7  -3  961.23   78.81
  -2   7   3  852.50   95.62
  -2   7   3  701.56   31.02
   2  -7  -2  286.80   29.62
   2  -7  -2  231.20   61.49
   2  -7  -2  192.38   49.11
  -2   7   2  293.54   55.08
   2  -7  -1 2044.26  106.96
   2  -7  -1 2205.64  114.79
  -2   7   1 1902.92  101.60
  -2   7   1 1880.02   98.25
   2  -7   0 1540.60  100.13
   2  -7   0 1429.43   93.25
   2  -7   0 1741.02  124.17
  -2   7   0 1591.89  159.62
  -2   7   0 1585.98  109.03
  -2   7   0 1566.55  101.47
   2  -7   1 3511.35  147.10
   2  -7   1 3507.19  140.83
   2  -7   1 3947.23  161.08
  -2   7  -1 3600.99  145.91
  -2   7  -1 3990.97  167.57
  -2   7  -1 3836.62  155.92
   2  -7   2   12.84   20.60
   2  -7   2   11.85   13.78
   2  -7   2   -9.61   15.64
  -2   7  -2   32.26   20.30
  -2   7  -2   28.12   13.11
   2  -7   3 2954.16  131.55
   2  -7   3 3150.76  127.64
  -2   7  -3 3002.34  124.53
  -2   7  -3 2746.59  124.23
   2  -7   4 1036.78  154.69
   2  -7   4  937.34   99.98
  -2   7  -4 1072.24   94.12
  -2   7  -4 1150.50  105.41
   2  -7   5 4516.00  166.59
  -2   7  -5 4231.37  152.45
  -2   7  -5 4445.22  169.83
   2  -7   6 1046.49   79.63
   2  -7   6  746.63   53.79
  -2   7  -6  968.95   68.88
  -2   7  -6  916.29   81.61
   2  -7   7 8521.58  210.63
  -2   7  -7 8586.88  202.00
  -2   7  -7 8816.71  225.01
   2  -7   8   33.23   21.97
  -2   7  -8   85.64   22.16
  -2   7  -8   48.39   26.69
   2  -7   9  377.54  100.39
  -2   7  -9  371.67   80.27
  -2   7  -9  425.12   97.52
   2  -7  10  565.32  128.65
  -2   7 -10  435.01  117.52
  -2   7 -10  688.13  116.11
   2  -7  11  491.72  133.44
  -2   7 -11  320.96   94.81
  -2   7 -11  248.58   79.13
   2  -7  12  266.57   91.20
  -2   7 -12  420.36   95.02
  -2   7 -12  391.63  111.56
   2  -7  13  218.74  110.81
  -2   7 -13  174.10   60.58
  -2   7 -13  226.55   36.87
   2  -7  14   87.64   40.08
  -2   7 -14  106.10   42.64
  -2   7 -14  216.83   51.61
   2  -7  15  -11.88   25.36
  -2   7 -15    3.53   15.76
  -2   6  16   80.51   36.71
  -2   6  15  221.71  120.77
  -2   6  14 1401.57  130.51
   2  -6 -13   25.05   11.18
  -2   6  13  101.60   50.87
   2  -6 -12 1177.56   75.05
  -2   6  12 1276.56  151.66
   2  -6 -11 2998.77  122.97
  -2   6  11 2990.42  186.76
  -2   6  11 2620.80   97.68
   2  -6 -10  557.53   78.88
  -2   6  10  482.48   41.10
  -2   6  10  324.19   66.71
   2  -6  -9 3866.86  104.87
  -2   6   9 3566.04  110.40
  -2   6   9 3512.31   94.75
   2  -6  -8  343.79   32.65
  -2   6   8  429.73   63.02
  -2   6   8  411.86   27.80
   2  -6  -7 1798.05   91.63
  -2   6   7 1729.32  106.26
  -2   6   7 1766.27   88.96
   2  -6  -6  347.05   46.07
  -2   6   6  272.56   27.99
  -2   6   6  267.69   17.94
   2  -6  -5   47.86    8.57
  -2   6   5   69.34   22.76
  -2   6   5   26.15   13.57
   2  -6  -4   48.51   14.75
   2  -6  -4   49.92   18.05
   2  -6  -4   26.61   15.17
  -2   6   4   33.10   13.02
  -2   6   4   36.58   16.39
   2  -6  -3  822.79   64.11
   2  -6  -3  677.47  109.40
   2  -6  -3  726.77   70.69
  -2   6   3  670.28   49.01
  -2   6   3  817.25   62.10
   2  -6  -2   29.71   14.60
   2  -6  -2   30.09   15.98
   2  -6  -2    3.80   14.79
  -2   6   2   22.73   11.87
  -2   6   2   35.35   17.46
   2  -6  -1 6947.07  244.91
   2  -6  -1 6700.56  240.70
   2  -6  -1 6677.47  239.60
  -2   6   1 6808.78  238.29
  -2   6   1 6906.02  245.39
   2  -6   0 1881.63  112.53
   2  -6   0 1958.22  103.45
   2  -6   0 2134.98  113.97
  -2   6   0 1976.73  104.68
  -2   6   0 1932.41  106.13
  -2   6   0 1926.53  104.38
   2  -6   1 1218.22   77.87
   2  -6   1 1439.45   78.87
   2  -6   1 1290.04   90.03
  -2   6  -1 1251.00   76.82
  -2   6  -1 1344.39   82.33
   2  -6   2 5762.57  211.47
   2  -6   2 5639.82  198.78
   2  -6   2 5414.29  196.05
  -2   6  -2 4766.06  173.22
  -2   6  -2 5679.88  209.56
  -2   6  -2 5099.82  182.47
   2  -6   3 5990.82  307.80
   2  -6   3 5835.82  279.48
   2  -6   3 6282.49  303.91
  -2   6  -3 5840.92  282.30
  -2   6  -3 6331.83  309.84
  -2   6  -3 5836.71  280.21
   2  -6   4 1167.37   76.05
  -2   6  -4 1160.09   70.99
  -2   6  -4 1295.86  149.52
  -2   6  -4 1199.92   79.30
   2  -6   5 1203.60  141.15
   2  -6   5 1085.11   84.39
  -2   6  -5 1154.78   90.39
  -2   6  -5 1268.73  175.17
   2  -6   6 2302.28  152.25
  -2   6  -6 2694.65  130.30
  -2   6  -6 2253.09  141.04
   2  -6   7 1182.09   85.77
  -2   6  -7 1749.22   71.18
  -2   6  -7 1555.96   79.67
   2  -6   8   23.07   18.77
   2  -6   8   84.58   24.49
  -2   6  -8   40.52   16.34
  -2   6  -8  143.60   31.13
   2  -6   9 1504.31  116.45
   2  -6   9 1382.74   98.08
  -2   6  -9 1606.02  112.40
  -2   6  -9 1726.76  132.10
   2  -6  10  230.01   53.86
  -2   6 -10  214.72   69.65
  -2   6 -10  218.55   64.66
   2  -6  11  846.89   89.39
  -2   6 -11  672.79   31.49
  -2   6 -11  760.19  193.22
   2  -6  12   14.12   14.82
  -2   6 -12   31.59   13.48
  -2   6 -12   37.21   32.04
   2  -6  13   62.23   15.45
  -2   6 -13  147.04   23.12
  -2   6 -13  100.25   46.67
  -2   6 -14  621.96   61.29
  -2   6 -14  590.58  207.75
  -2   6 -15  396.38  202.30
  -2   6 -16   19.49   21.46
   2  -5 -17   24.74   30.91
  -2   5  16  901.86  189.34
  -2   5  14   23.68   26.86
   2  -5 -13 1085.59   85.47
  -2   5  13 1123.54  104.08
   2  -5 -12 1520.26   57.73
  -2   5  12 1262.89  100.22
   2  -5 -11  107.18   20.95
  -2   5  11  105.23   22.85
  -2   5  11  104.27   17.01
   2  -5 -10   47.77   10.52
  -2   5  10   38.82   22.82
  -2   5  10   58.58   11.78
   2  -5  -9  137.02   26.37
  -2   5   9   92.72   26.43
  -2   5   9   95.20   14.96
   2  -5  -8  167.07   39.59
  -2   5   8   97.33   24.23
  -2   5   8   85.07   16.68
   2  -5  -7   32.45   13.23
  -2   5   7   17.62   31.25
  -2   5   7   11.44    5.40
   2  -5  -6   56.70   17.56
   2  -5  -6   -4.50    8.92
  -2   5   6   27.78   21.82
  -2   5   6   24.86   10.10
   2  -5  -5 2990.63  236.37
   2  -5  -5 3194.74  257.57
  -2   5   5 3291.85  138.14
  -2   5   5 3321.68  121.39
   2  -5  -4  564.74   57.95
   2  -5  -4  336.58   30.89
  -2   5   4  434.49   39.55
  -2   5   4  365.11   26.50
   2  -5  -3   22.20    9.63
   2  -5  -3   13.97    7.74
   2  -5  -3   14.49    8.94
  -2   5   3    4.13    7.20
  -2   5   3   29.19   20.38
   2  -5  -2 2058.33  114.38
   2  -5  -2 2038.45  115.87
  -2   5   2 1996.04  112.74
  -2   5   2 2213.83  119.22
   2  -5  -110048.37  175.78
   2  -5  -1 9844.95  172.44
   2  -5  -110534.00  191.45
  -2   5   110178.96  175.55
  -2   5   1 9589.70  172.88
   2  -5   0  899.32   57.55
   2  -5   0  909.48   61.83
   2  -5   0  821.82   48.72
  -2   5   0  903.95   54.43
  -2   5   0  828.06   51.23
  -2   5   0  874.61   83.39
   2  -5   1  633.53   50.65
   2  -5   1  584.22   63.14
   2  -5   1  760.49  106.45
  -2   5  -1  690.45   40.51
  -2   5  -1  635.61   55.41
  -2   5  -1  598.71   39.62
   2  -5   2 1121.43   74.27
   2  -5   2 1093.11   75.62
   2  -5   2 1039.67   66.31
  -2   5  -2 1097.21   64.37
  -2   5  -2 1141.17   73.01
  -2   5  -2 1100.28   67.85
   2  -5   3   65.89    9.48
   2  -5   3   30.59   10.40
   2  -5   3   70.90   13.96
  -2   5  -3   43.86   13.23
  -2   5  -3   17.24    6.89
  -2   5  -3   53.39   21.83
   2  -5   413156.75  450.16
   2  -5   413394.06  461.08
  -2   5  -413725.35  466.38
  -2   5  -413396.62  480.76
   2  -5   5 3262.75  165.11
   2  -5   5 2964.83  155.42
   2  -5   5 3232.12  163.07
  -2   5  -5 3250.62  163.03
  -2   5  -5 3385.80  174.26
  -2   5  -5 2929.33  144.40
   2  -5   6   69.85   21.02
   2  -5   6   74.02   19.27
  -2   5  -6   22.80   14.21
  -2   5  -6   31.45   28.15
  -2   5  -6  104.63   28.89
   2  -5   7 2434.89  128.99
   2  -5   7 2410.92  115.62
  -2   5  -7 2552.32  122.45
  -2   5  -7 2722.37  140.87
   2  -5   8 1879.54   80.39
   2  -5   8 1707.77   67.41
  -2   5  -8 1814.42   70.95
  -2   5  -8 1724.85   80.39
   2  -5   9 1323.82  102.25
   2  -5   9 1368.35   90.61
  -2   5  -9 1312.08   87.66
  -2   5  -9 1463.46  229.54
   2  -5  10  573.21  128.29
   2  -5  10  479.48   76.74
  -2   5 -10  689.65   52.64
  -2   5 -10  805.15  102.91
   2  -5  11 1021.41   92.27
  -2   5 -11 1148.08   96.24
  -2   5 -11 1071.21   99.52
   2  -5  12  146.86   37.43
  -2   5 -12   94.07   33.13
  -2   5 -12   91.13   25.17
   2  -5  13  262.38   33.10
  -2   5 -13  115.72   43.81
  -2   5 -13  159.24   42.62
   2  -5  14   39.05   12.65
  -2   5 -14   26.53   18.82
  -2   5 -14   52.18   42.38
   2  -5  15  182.78   36.03
  -2   5 -15  103.30   62.52
  -2   5 -15  187.21   35.72
   2  -5  16   48.11   24.16
  -2   5 -16   73.38   30.11
   2  -4 -17  325.14  111.04
   2  -4 -16  -12.10   21.85
  -2   4  15   19.23   18.29
  -2   4  14  125.47   23.68
  -2   4  13  278.52   79.70
  -2   4  13  220.16   39.76
   2  -4 -12  975.87   82.09
  -2   4  12  919.54  117.56
  -2   4  12  922.17  102.18
   2  -4 -11 1035.66   88.08
  -2   4  11 1117.00  123.18
  -2   4  11 1016.02   84.82
   2  -4 -10   96.57   29.88
  -2   4  10  162.07   49.74
  -2   4  10   94.61   25.05
   2  -4  -9 3169.94  112.46
  -2   4   9 3181.26  125.82
  -2   4   9 3422.76  118.09
   2  -4  -8    9.83    8.74
  -2   4   8   26.35   11.16
  -2   4   8   10.84    8.28
   2  -4  -7  196.62   38.65
  -2   4   7  173.53   25.18
  -2   4   7  155.80   25.35
   2  -4  -6 1384.54   76.22
   2  -4  -6 1184.78   70.70
  -2   4   6 1618.98  141.34
  -2   4   6 1329.54   71.36
   2  -4  -5 1800.41   99.33
   2  -4  -5 1828.63  103.38
  -2   4   5 1630.22   99.19
  -2   4   5 1697.08   91.94
   2  -4  -4 1869.14  100.85
  -2   4   4 1922.75  109.59
  -2   4   4 1572.75   84.62
   2  -4  -3  731.41   58.93
   2  -4  -3  659.75   55.39
  -2   4   3  677.08   57.85
  -2   4   3  806.32   83.69
   2  -4  -2 1789.77  102.87
   2  -4  -2 1701.38   96.78
   2  -4  -2 1547.81   91.64
  -2   4   2 1721.86  100.47
  -2   4   2 1698.87   96.09
   2  -4  -1 3592.12  197.00
   2  -4  -1 3614.33  198.35
   2  -4  -1 3507.58  196.02
  -2   4   1 3357.80  183.95
  -2   4   1 3686.06  203.28
   2  -4   0 8305.70  154.79
   2  -4   0 7847.25  139.00
   2  -4   0 8281.62  147.66
  -2   4   0 8172.67  143.98
  -2   4   0 8030.41  152.41
  -2   4   0 8736.19  156.26
   2  -4   118188.76  306.57
   2  -4   119074.22  310.65
   2  -4   118897.11  312.05
  -2   4  -118833.93  308.91
  -2   4  -120775.04  348.80
  -2   4  -120259.95  331.10
   2  -4   2 1287.33   78.26
   2  -4   2  821.69   63.80
   2  -4   2 1121.24  102.61
  -2   4  -2  955.13   74.46
  -2   4  -2  950.40   77.24
  -2   4  -2  861.71   67.15
   2  -4   3 4624.15   97.80
   2  -4   3 4575.54   96.94
   2  -4   3 4428.46   92.50
  -2   4  -3 4809.07   96.46
  -2   4  -3 4750.12  103.63
  -2   4  -3 4541.65   89.37
   2  -4   4   42.71   17.49
   2  -4   4   51.09   10.87
   2  -4   4   21.91    8.97
  -2   4  -4   68.07   17.63
  -2   4  -4   59.41   10.29
   2  -4   5   92.84   17.56
   2  -4   5   91.55   13.62
   2  -4   5   29.49   17.25
  -2   4  -5  109.69   23.69
  -2   4  -5   45.19   19.40
  -2   4  -5  108.04   24.26
   2  -4   6 7185.38  256.34
   2  -4   6 6715.76  232.27
   2  -4   6 7222.45  255.40
  -2   4  -6 6073.54  218.93
  -2   4  -6 7218.37  260.09
  -2   4  -6 6646.23  229.86
   2  -4   7 1396.62  111.24
   2  -4   7 1263.48   75.26
  -2   4  -7 1236.33   73.64
  -2   4  -7 1170.96   75.17
  -2   4  -7 1145.21   85.97
   2  -4   8  618.67  115.10
   2  -4   8  474.27   38.92
  -2   4  -8  479.53   40.42
  -2   4  -8  606.36   85.34
   2  -4   9   79.88   19.36
   2  -4   9   64.06   20.17
  -2   4  -9   69.77   18.49
  -2   4  -9  115.53   30.94
   2  -4  10  139.26   29.09
   2  -4  10  100.71   23.58
  -2   4 -10  123.62   13.83
  -2   4 -10   76.32   27.23
   2  -4  11  154.24   26.80
  -2   4 -11  196.55   19.85
  -2   4 -11  182.24   47.57
   2  -4  12   -2.53   21.00
  -2   4 -12   11.44   13.72
  -2   4 -12   17.73   27.24
   2  -4  13  203.80   32.63
  -2   4 -13  142.47   41.07
  -2   4 -13  154.38   39.67
   2  -4  14   27.47   16.32
  -2   4 -14  -32.30   23.70
   2  -4  15 1219.88  114.02
  -2   4 -15 1271.34  112.06
  -2   4 -15 1302.44  126.76
   2  -4  16  166.00   70.01
  -2   4 -16  231.84  172.39
  -2   4 -17   31.14   36.25
   2  -3 -17   37.60   26.80
   2  -3 -16   15.83   22.40
   2  -3 -15   91.14   25.34
   2  -3 -14  428.68   33.45
  -2   3  13  110.02   27.33
  -2   3  13   79.22   17.10
  -2   3  12 1808.92  201.67
  -2   3  12 1997.30  115.77
  -2   3  12 1875.86   31.69
  -2   3  11  361.38   71.05
  -2   3  11  300.77   24.03
  -2   3  11  289.98   24.63
   2  -3 -10   15.60    7.75
  -2   3  10    8.86   17.77
  -2   3  10   10.80   10.31
   2  -3  -9 1211.52  125.31
  -2   3   9 1324.58  299.37
   2  -3  -8  776.87   60.35
   2  -3  -8  654.38   59.55
  -2   3   8  847.90   91.79
  -2   3   8  809.81   61.83
   2  -3  -7 3173.90  153.14
   2  -3  -7 2937.63  149.26
  -2   3   7 3715.00  188.39
  -2   3   7 3152.74  150.37
   2  -3  -6  292.94   31.11
   2  -3  -6  278.01   27.58
  -2   3   6  343.48   79.42
  -2   3   6  238.42   29.09
   2  -3  -5  552.15   30.80
  -2   3   5  774.58  115.15
  -2   3   5  568.11   29.72
   2  -3  -4 4605.85   86.50
   2  -3  -4 4529.74   93.03
  -2   3   4 4470.67   96.60
  -2   3   4 4602.31   81.05
   2  -3  -3  284.89   13.81
   2  -3  -3  300.65   21.27
  -2   3   3  241.61   21.95
  -2   3   3  271.39   19.56
   2  -3  -2 2324.54   96.18
   2  -3  -2 2371.15  111.07
   2  -3  -2 2263.48   98.30
  -2   3   2 2562.48  101.61
  -2   3   2 2285.26   96.18
   2  -3  -1 3757.88  149.21
   2  -3  -1 3273.51  134.05
   2  -3  -1 3415.80  162.58
  -2   3   1 3179.07  130.67
  -2   3   1 3308.34  130.31
   2  -3   0 1873.50   81.32
   2  -3   0 1967.05   80.31
   2  -3   0 2061.19   94.75
  -2   3   0 1940.54   80.47
  -2   3   0 1960.36   84.44
  -2   3   0 2084.17   86.13
   2  -3   1  972.21  104.48
   2  -3   1  838.27   65.44
   2  -3   1  776.80   66.40
  -2   3  -1  934.84   72.97
  -2   3  -1  708.41   60.75
  -2   3  -1  886.03   69.67
   2  -3   2 6999.11  131.81
   2  -3   2 6189.82   64.41
   2  -3   2 6827.91  137.16
  -2   3  -2 6096.63   73.40
  -2   3  -2 6712.68  139.12
   2  -3   3 3379.02  187.40
   2  -3   3 3045.16  165.38
   2  -3   3 3482.85  192.16
  -2   3  -3 3111.75  171.73
  -2   3  -3 3161.48  177.88
  -2   3  -3 3165.10  172.17
   2  -3   4  342.66   53.90
   2  -3   4  272.88   29.14
   2  -3   4  216.10   18.01
  -2   3  -4  321.00   50.40
  -2   3  -4  316.50   54.84
  -2   3  -4  287.36   14.34
   2  -3   5  521.54   93.52
   2  -3   5  457.58   26.12
   2  -3   5  553.27   43.28
  -2   3  -5  563.33   95.49
  -2   3  -5  597.20  102.02
  -2   3  -5  429.06   28.23
   2  -3   6  162.77   18.89
   2  -3   6  192.76   36.25
   2  -3   6  287.72   57.54
  -2   3  -6  225.60   26.68
  -2   3  -6  265.18   38.70
  -2   3  -6  160.21   12.76
   2  -3   7 1427.19   84.26
   2  -3   7 1575.70   81.12
   2  -3   7 1563.06   86.41
  -2   3  -7 1694.74   91.70
  -2   3  -7 1479.21   84.87
  -2   3  -7 1603.08   82.09
   2  -3   8   -0.23   16.66
   2  -3   8   25.29   10.10
   2  -3   8   20.01   17.45
  -2   3  -8    1.78    8.26
  -2   3  -8   27.43   18.00
   2  -3   9   42.80   14.49
   2  -3   9   44.69    8.29
  -2   3  -9   68.83   16.19
  -2   3  -9   64.40   18.06
   2  -3  10  807.89   74.30
  -2   3 -10  708.43   50.07
  -2   3 -10  791.19  106.13
   2  -3  11 1149.86   87.10
  -2   3 -11 1117.58   79.55
  -2   3 -11  948.05  128.16
  -2   3 -11 1351.22  185.92
   2  -3  12  134.29   23.57
  -2   3 -12   95.10   16.60
  -2   3 -12  225.51   42.53
   2  -3  13   10.44   18.74
  -2   3 -13   27.64   14.93
  -2   3 -13   50.91   28.74
   2  -3  14  845.00  142.08
  -2   3 -14  715.34   32.83
  -2   3 -14  855.86  154.58
   2  -3  15   36.01   30.74
  -2   3 -15   40.85   22.41
  -2   3 -15   62.69   19.46
   2  -3  16  229.11   34.42
  -2   3 -16  197.50   61.57
   2  -3  17  228.01   38.84
  -2   3 -17  272.50   85.40
   2  -2 -17  226.14  113.59
   2  -2 -16   30.40   24.47
   2  -2 -15  612.63   49.40
   2  -2 -14  132.65   45.19
   2  -2 -13  273.31   28.60
  -2   2  13  172.06   43.41
  -2   2  12  826.90   80.72
  -2   2  12  836.88   32.45
  -2   2  12  888.56   28.01
  -2   2  11  274.38   27.08
  -2   2  11  304.26   14.22
  -2   2  10 1679.79  125.05
  -2   2  10 1476.03  218.96
  -2   2  10 1389.01   88.63
  -2   2   9  154.36   32.88
  -2   2   9  115.52   19.30
  -2   2   9   86.46   16.76
   2  -2  -8  171.99   23.20
   2  -2  -8  166.46   26.96
  -2   2   8  246.86   48.49
  -2   2   8  159.03   16.12
   2  -2  -7 1684.61   84.39
   2  -2  -7 1757.78   95.82
  -2   2   7 1771.79   98.22
  -2   2   7 1711.67   86.05
   2  -2  -6  498.13   28.99
   2  -2  -6  581.27   54.10
  -2   2   6  795.34  108.41
  -2   2   6  491.10   25.52
   2  -2  -515639.24  249.62
   2  -2  -515090.89  257.99
  -2   2   515217.13  280.93
  -2   2   514884.55  235.66
   2  -2  -4   17.26    6.23
   2  -2  -4   23.68   19.63
  -2   2   4   34.24   26.98
  -2   2   4   24.14    6.84
   2  -2  -3  130.45   10.94
   2  -2  -3  175.94   18.03
  -2   2   3  124.98   17.36
  -2   2   3  181.12   17.93
   2  -2  -2 2804.91  111.28
   2  -2  -2 2787.57  112.88
  -2   2   2 3015.46  122.72
  -2   2   2 2620.22  102.13
   2  -2  -1   51.34   13.62
   2  -2  -1   22.70   11.08
   2  -2  -1   31.98   12.36
  -2   2   1   43.55    9.43
  -2   2   1   25.45    8.70
   2  -2   013170.50  234.80
   2  -2   013520.64  239.93
   2  -2   012686.49  231.67
  -2   2   012959.83  231.65
  -2   2   013582.62  240.45
  -2   2   012969.67  237.77
   2  -2   1   85.59   20.84
   2  -2   1   34.55    6.56
   2  -2   1   53.62   20.45
  -2   2  -1   40.42    9.55
  -2   2  -1   40.95   17.88
  -2   2  -1   21.56   14.58
   2  -2   217836.16  317.29
   2  -2   218666.04  324.19
   2  -2   217942.10  321.73
  -2   2  -217455.04  309.18
  -2   2  -218776.48  327.43
  -2   2  -217805.57  320.29
   2  -2   3 9848.51  185.42
   2  -2   310165.08  179.76
   2  -2   310695.09  197.22
  -2   2  -310452.15  193.08
  -2   2  -310085.61  192.90
  -2   2  -3 9875.44  175.67
   2  -2   4 4367.17   90.05
   2  -2   4 5028.23   86.45
  -2   2  -4 5044.56   87.34
  -2   2  -4 4770.85   92.73
  -2   2  -4 4445.65   97.64
   2  -2   5  135.83   26.95
   2  -2   5   76.31   14.11
   2  -2   5   58.05   11.55
  -2   2  -5  116.19   26.00
  -2   2  -5   82.01   20.38
  -2   2  -5   91.38    8.81
   2  -2   6  316.45   26.79
   2  -2   6  438.06   24.38
   2  -2   6  437.50   58.80
  -2   2  -6  455.87   29.13
  -2   2  -6  294.04   59.75
   2  -2   7 8123.59  284.76
   2  -2   7 8143.14  277.42
   2  -2   7 8085.07  286.63
   2  -2   7 8196.38  285.77
  -2   2  -7 8459.76  298.16
  -2   2  -7 8416.17  285.91
   2  -2   8  235.94   21.95
   2  -2   8  318.83   19.44
   2  -2   8  250.97   58.50
   2  -2   8  363.54   28.02
  -2   2  -8  411.35   63.50
  -2   2  -8  243.73   16.73
   2  -2   9   24.60    8.42
  -2   2  -9   18.68    7.61
  -2   2  -9    7.68   10.49
  -2   2  -9   30.59   28.21
   2  -2  10  915.65   81.80
  -2   2 -10 1143.51   96.33
  -2   2 -10 1084.13   92.34
  -2   2 -10 1195.94  108.19
   2  -2  11 1759.82  118.93
  -2   2 -11 1981.35   40.60
  -2   2 -11 1684.10  110.34
  -2   2 -11 1861.36  131.01
   2  -2  12  -11.67   17.55
  -2   2 -12    8.10    6.82
  -2   2 -12   25.67   27.48
   2  -2  13   45.89   13.81
  -2   2 -13   11.91    6.50
  -2   2 -13   16.69   12.59
  -2   2 -13   48.52   32.08
   2  -2  14  767.69   55.33
  -2   2 -14  652.99   43.24
  -2   2 -14  732.37   62.73
   2  -2  15  -25.38   18.55
  -2   2 -15   75.71   28.67
   2  -2  16   79.73   30.44
  -2   2 -16   21.69    9.08
  -2   2 -16   39.85   24.99
   2  -2  17   31.77   13.48
  -2   2 -17   90.34   35.95
   2  -2  18  379.49   68.06
  -2   2 -18  291.85  105.05
   2  -1 -17   52.09   30.02
   2  -1 -17   73.98   38.11
   2  -1 -16   91.99   29.65
   2  -1 -15  -15.20   20.30
   2  -1 -14   58.60   21.98
  -2   1  14   53.94   14.85
   2  -1 -13 1613.12   70.76
  -2   1  13 1700.51   54.54
   2  -1 -12  363.14   89.56
  -2   1  12  194.65   47.61
   2  -1 -11  415.32   27.28
  -2   1  11  468.96   55.34
  -2   1  11  439.31   21.23
   2  -1 -10   34.16   20.00
  -2   1  10   17.88    9.64
  -2   1  10   16.35    8.64
  -2   1   9  250.72   47.53
  -2   1   9  244.90   40.57
  -2   1   9  215.03   31.89
  -2   1   8  304.59   44.93
  -2   1   8  264.97   14.74
  -2   1   8  247.75   13.32
   2  -1  -7 3733.75  139.65
  -2   1   7 3325.96  148.23
  -2   1   7 3894.94  133.88
  -2   1   7 3519.04  120.23
   2  -1  -6  387.44   27.50
  -2   1   6  591.40   75.68
  -2   1   6  445.22   22.68
  -2   1   6  461.81   26.66
   2  -1  -5   61.50    9.30
   2  -1  -5   53.97   16.32
  -2   1   5  118.08   23.18
  -2   1   5   83.75   10.86
   2  -1  -421519.33  367.03
   2  -1  -422032.78  392.76
  -2   1   420825.73  377.52
  -2   1   421846.61  371.57
   2  -1  -3 1002.71   74.56
   2  -1  -3  679.72   56.21
  -2   1   3 1036.37   81.75
  -2   1   3 1042.26   77.12
   2  -1  -2   60.12   13.44
   2  -1  -2   68.59   16.02
  -2   1   2   88.34   16.04
  -2   1   2   64.90    8.92
   2  -1  -1  498.13   38.60
   2  -1  -1  541.39   43.46
   2  -1  -1  480.81   39.87
  -2   1   1  521.14   39.98
  -2   1   1  552.67   45.82
   2  -1   0  648.07   52.15
   2  -1   0  745.10   57.74
   2  -1   0  664.98   56.19
  -2   1   0  705.68   55.01
  -2   1   0  720.65   55.10
  -2   1   0  731.66   58.63
   2  -1   2 5500.34  212.15
   2  -1   2 5749.58   32.93
  -2   1  -2 5832.74   35.41
  -2   1  -2 5616.19  216.29
  -2   1  -2 5429.33  212.63
  -2   1  -312168.25  219.44
  -2   1  -311533.18  218.42
   2  -1   413240.17  246.62
   2  -1   412146.79  210.76
   2  -1   413980.39  254.89
   2  -1   413140.29  238.62
  -2   1  -412509.82  216.66
  -2   1  -412380.18  229.02
   2  -1   5  873.39  122.03
   2  -1   5  712.98   52.78
   2  -1   5  713.87   60.60
   2  -1   5  739.56   58.78
  -2   1  -5  699.35   61.35
  -2   1  -5  763.02   56.46
   2  -1   618504.50  313.59
   2  -1   618950.53  300.75
   2  -1   617631.27  301.14
   2  -1   617633.39  296.88
  -2   1  -617568.97  298.69
  -2   1  -619452.77  307.75
   2  -1   710281.92  189.66
   2  -1   710847.66  189.91
  -2   1  -710575.77  174.29
  -2   1  -710843.36  176.14
   2  -1   8  623.39  121.74
   2  -1   8  807.18   55.73
  -2   1  -8  756.35   58.50
  -2   1  -8  750.00   47.18
  -2   1  -8  768.81   69.99
   2  -1   9  303.26   28.20
   2  -1   9  262.01   24.70
  -2   1  -9  296.84   37.83
  -2   1  -9  366.76   51.94
  -2   1  -9  376.28   66.35
   2  -1  10  675.61   65.62
   2  -1  10  711.88   66.16
  -2   1 -10  699.98   63.46
  -2   1 -10  690.38   59.71
  -2   1 -10  631.36  116.05
   2  -1  11   21.74   16.91
  -2   1 -11   41.00   16.65
  -2   1 -11   20.96    9.46
  -2   1 -11  -45.62   22.39
   2  -1  12  712.42   56.75
  -2   1 -12  729.90   53.54
  -2   1 -12  895.94  121.20
   2  -1  13   18.01   16.90
  -2   1 -13   12.97   14.56
  -2   1 -13   -0.62   11.00
  -2   1 -13  148.29   76.11
   2  -1  14  953.66   42.83
  -2   1 -14  983.33   47.37
  -2   1 -14  892.62  165.03
   2  -1  15  661.45  123.51
  -2   1 -15  711.04   31.93
  -2   1 -15  866.37   82.48
   2  -1  16   86.76   32.21
  -2   1 -16   90.78   30.97
   2  -1  17  847.50   69.69
  -2   1 -17  783.06  205.03
   2  -1  18  128.68   79.59
  -2   1 -18  285.44   62.03
   2   0 -17    2.50   14.12
   2   0 -17   20.18   23.67
   2   0 -16  120.14   42.58
   2   0 -16  107.00   34.61
   2   0 -15  256.60   90.07
   2   0 -15  431.12   66.73
   2   0 -14  711.92   86.55
  -2   0  14  827.56   48.03
   2   0 -13  112.83   39.64
  -2   0  13  158.29   31.83
   2   0 -12  116.00   26.24
  -2   0  12   65.22   18.68
  -2   0  12   42.66   15.91
   2   0 -11 1642.90  110.85
  -2   0  11 1707.85  112.37
   2   0 -10 1729.51   73.59
  -2   0  10 1778.43   64.49
   2   0  -9  293.15   67.54
   2   0  -9  362.68   63.28
  -2   0   9  386.93   42.48
  -2   0   9  404.32   48.82
   2   0  -8  815.12   59.51
   2   0  -8  787.53   53.64
  -2   0   8  798.50   51.94
  -2   0   8  856.29   49.88
   2   0  -7 1713.08   91.41
  -2   0   7 1823.21   90.65
  -2   0   7 1971.00   96.67
  -2   0   6 4623.51   98.82
  -2   0   6 4853.52   82.07
  -2   0   6 4673.85   77.45
   2   0  -5   95.56   17.96
  -2   0   5  125.12   27.69
  -2   0   5  108.80   11.82
   2   0  -4 1098.65   85.79
  -2   0   4 1308.79   35.15
   2   0  -3 1255.01   96.33
  -2   0   3  776.53   62.75
   2   0  -2   27.72   16.11
   2   0  -2   81.88    9.70
   2   0  -2   74.15    8.87
  -2   0   2   69.38   20.53
   2   0  -1 2613.98  100.90
   2   0  -1 2451.98   98.03
   2   0  -1 2500.55   95.86
  -2   0   1 2704.30  107.81
   2   0   0  538.18   46.17
   2   0   0  531.80   41.69
   2   0   0  537.66   43.80
  -2   0   0  516.93   41.13
  -2   0   0  520.03   41.26
  -2   0   0  491.34   39.33
   2   0   117039.67  297.94
   2   0   117913.49  308.42
   2   0   119304.97  338.42
  -2   0  -118817.88  323.74
  -2   0  -118573.84  326.19
  -2   0  -116963.99  296.62
   2   0   2  567.14   42.72
   2   0   2  570.11   46.52
   2   0   2  586.52   47.05
  -2   0  -2  552.12   44.26
  -2   0  -2  563.79   46.70
   2   0   3 3069.12  124.27
   2   0   3 3095.10  126.17
  -2   0  -3 3084.66  122.55
  -2   0  -3 2442.84  100.95
   2   0   4  385.10   67.05
   2   0   4  338.87   18.06
  -2   0  -4  411.84   70.63
  -2   0  -4  345.50   30.55
  -2   0  -4  335.53    9.34
   2   0   5  259.53   41.40
   2   0   5  199.13   18.05
   2   0   5  214.86   21.28
  -2   0  -5  189.07   13.88
  -2   0  -5  171.18   17.39
  -2   0  -5  195.45   17.18
   2   0   6  809.49   65.60
   2   0   6  930.59   72.46
  -2   0  -6  806.76   63.89
  -2   0  -6  873.28   65.93
  -2   0  -6  917.92   73.44
   2   0   7  317.70   48.24
   2   0   7  362.89   27.08
  -2   0  -7  370.97   55.69
  -2   0  -7  356.59   31.84
  -2   0  -7  397.27   61.96
   2   0   8 3711.16  140.90
   2   0   8 3472.59  129.47
  -2   0  -8 3589.75  128.25
  -2   0  -8 3688.06  129.60
  -2   0  -8 3431.97  130.66
   2   0   9  331.21   27.73
   2   0   9  277.81   26.51
  -2   0  -9  300.77   50.96
  -2   0  -9  314.06   22.56
  -2   0  -9  290.03   26.30
   2   0  10  242.15   39.58
   2   0  10  155.56   34.00
  -2   0 -10  147.80   33.43
  -2   0 -10  152.37   31.76
  -2   0 -10  127.64   26.48
   2   0  11 1685.78   77.02
   2   0  11 1885.18   79.10
  -2   0 -11 1575.57   71.55
  -2   0 -11 1699.31   66.29
  -2   0 -11 1853.46   83.23
   2   0  12  185.50   21.30
  -2   0 -12  197.18   37.26
  -2   0 -12  177.72   21.08
  -2   0 -12  201.35   29.94
   2   0  13   22.03   15.97
  -2   0 -13   13.59   11.53
  -2   0 -13   -6.79   11.24
  -2   0 -13   14.38   14.40
   2   0  14  498.26   32.78
  -2   0 -14  554.69   27.38
  -2   0 -14  442.49   67.97
  -2   0 -14  396.40   99.14
   2   0  15 1207.50  120.39
  -2   0 -15 1323.26  105.88
  -2   0 -15 1445.49  122.15
   2   0  16  205.48   38.90
  -2   0 -16  176.87   50.26
  -2   0 -16  196.10   50.24
   2   0  17  337.42   83.61
  -2   0 -17  198.82   88.12
  -2   0 -17  446.18   62.62
   2   0  18  116.69   60.40
  -2   0 -18  108.26   72.85
   2   1 -17  454.57   54.51
   2   1 -17  462.38   60.98
   2   1 -16  375.56   98.77
   2   1 -16  509.58   58.97
   2   1 -15   21.94   26.42
   2   1 -15   45.58   21.20
   2   1 -14   88.63   29.29
   2   1 -14  -16.71   24.62
  -2  -1  14   22.38   13.27
   2   1 -13 2000.05   78.94
   2   1 -13 1950.57   92.79
  -2  -1  13 1935.66   65.08
   2   1 -12 1748.56  151.07
  -2  -1  12 1776.74  147.01
   2   1 -11  598.16   95.85
  -2  -1  11  366.78   64.12
   2   1 -10 1818.88   77.85
  -2  -1  10 1563.87  113.43
  -2  -1  10 1500.39   56.62
   2   1  -9 5046.82  200.89
   2   1  -9 5518.05  216.75
  -2  -1   9 5168.53  197.54
  -2  -1   9 5475.93  206.42
   2   1  -8 2060.67  112.44
   2   1  -8 2064.58  107.57
  -2  -1   8 2223.20  109.63
  -2  -1   8 2192.31  106.69
   2   1  -7  159.58   20.98
   2   1  -7  236.94   47.79
  -2  -1   7  198.54   16.34
  -2  -1   7  221.20   36.50
   2   1  -6 1900.96  105.20
   2   1  -6 1809.29  105.92
  -2  -1   6 1888.06   99.86
  -2  -1   6 1958.22  102.70
   2   1  -5 3194.25  177.60
   2   1  -5 3087.36  171.13
  -2  -1   5 2959.28  160.01
  -2  -1   5 3042.18  163.47
   2   1  -4 4995.10  196.83
   2   1  -4 4682.23  184.19
   2   1  -4 4754.49  180.39
  -2  -1   4 4772.99  181.45
   2   1  -3 1765.88   74.69
   2   1  -3 1554.15   65.60
   2   1  -3 1729.09   67.02
   2   1  -2  173.66   39.92
   2   1  -2  164.28   25.60
   2   1  -2  154.61   16.62
  -2  -1   2  142.04   11.83
   2   1  -1  302.49   33.44
   2   1  -1  246.98   17.51
  -2  -1   1  252.43   17.99
   2   1   1  331.88   21.21
   2   1   1  339.91   17.95
   2   1   1  348.62   10.61
  -2  -1  -1  372.98   55.18
  -2  -1  -1  360.68   28.46
  -2  -1  -1  250.93   18.01
   2   1   2  343.99    7.33
   2   1   2  392.57   49.12
   2   1   2  339.27   12.71
  -2  -1  -2  343.92   16.67
  -2  -1  -2  359.52   31.40
  -2  -1  -2  348.90   12.66
   2   1   3 3413.33  129.15
   2   1   3 3547.22  141.07
   2   1   3 3403.71  132.93
  -2  -1  -3 3660.65  146.69
  -2  -1  -3 3362.95  131.79
  -2  -1  -3 3446.33  130.11
   2   1   4  545.81   41.28
   2   1   4  518.50   50.86
  -2  -1  -4  543.22   47.63
  -2  -1  -4  528.26   40.26
  -2  -1  -4  520.15   43.67
   2   1   5 3065.24  118.32
   2   1   5 3177.94  129.84
  -2  -1  -5 3205.33  132.53
  -2  -1  -5 2881.15  111.11
  -2  -1  -5 3218.53  130.40
   2   1   610203.27  167.38
   2   1   6 9938.20  178.51
  -2  -1  -610018.86  182.92
  -2  -1  -610324.34  168.69
  -2  -1  -6 9623.69  171.32
   2   1   7 2905.44  161.36
  -2  -1  -7 3158.25  164.79
  -2  -1  -7 2907.77  166.03
  -2  -1  -7 3014.38  156.61
  -2  -1  -7 3113.74  174.27
  -2  -1  -8 7748.77  134.48
  -2  -1  -8 7597.94  131.83
  -2  -1  -8 7596.49  158.55
  -2  -1  -8 7574.48  146.68
   2   1   9  695.82   49.09
  -2  -1  -9  608.02   40.78
  -2  -1  -9  686.91   49.62
  -2  -1  -9  816.70  120.45
   2   1  10 1262.05  103.28
  -2  -1 -10 1247.29   95.44
  -2  -1 -10  944.69   77.50
  -2  -1 -10 1170.33  128.51
   2   1  11  487.90   32.83
   2   1  11  473.41   29.54
  -2  -1 -11  544.63   36.09
  -2  -1 -11  530.39   23.23
  -2  -1 -11  423.46   29.68
   2   1  12  109.95   23.88
  -2  -1 -12   94.56   14.90
  -2  -1 -12   89.81   25.90
  -2  -1 -12   41.02   20.25
   2   1  13 1179.67  115.96
  -2  -1 -13 1183.37  107.56
  -2  -1 -13 1145.94  113.33
  -2  -1 -13 1185.56  107.70
   2   1  14   28.06   18.96
  -2  -1 -14   37.39   17.45
  -2  -1 -14   29.39   14.92
  -2  -1 -14   51.30   16.59
   2   1  15   33.58   23.91
  -2  -1 -15   34.30   14.37
  -2  -1 -15   84.56   35.45
   2   1  16  202.55   23.84
  -2  -1 -16  166.79   41.09
  -2  -1 -16  248.25   37.19
   2   1  17 1381.06  100.54
  -2  -1 -17 1383.74   98.80
  -2  -1 -18   30.06   50.15
   2   2 -17   65.71   47.14
   2   2 -17  185.32   48.34
   2   2 -16  224.71   70.22
   2   2 -16  213.74   71.85
   2   2 -15  920.10   89.19
   2   2 -15  752.93   79.17
   2   2 -14 1209.78  101.31
   2   2 -14 1179.12  100.84
  -2  -2  14 1146.96   89.91
   2   2 -13  180.72   42.81
   2   2 -13  134.92   58.75
   2   2 -12   17.71   10.92
   2   2 -12   34.23   24.03
  -2  -2  12   30.43   14.05
   2   2 -11 1436.23  105.14
   2   2 -11 1730.97  222.08
  -2  -2  11 1373.69   95.19
  -2  -2  11 1454.36  103.07
   2   2 -10 4431.84  161.82
   2   2 -10 4738.38  175.56
  -2  -2  10 4436.62  152.71
  -2  -2  10 4303.58  151.93
   2   2  -9  505.69   99.06
   2   2  -9  798.26   72.93
  -2  -2   9  675.68   76.31
  -2  -2   9  712.37   62.96
   2   2  -8  244.26   37.78
   2   2  -8  229.92   19.98
  -2  -2   8  192.87   37.52
  -2  -2   8  199.56   48.90
   2   2  -7 3924.44  190.58
   2   2  -7 3944.14  144.88
   2   2  -7 4069.21  141.69
  -2  -2   7 4016.11  144.08
   2   2  -6 7293.54  138.33
   2   2  -6 7571.14  140.20
   2   2  -6 6964.95  117.91
  -2  -2   6 6955.29  117.87
   2   2  -5 3952.15   60.36
   2   2  -5 3965.19   55.14
   2   2  -5 4003.26   39.73
  -2  -2   5 4081.72   39.32
   2   2  -4  167.20   19.01
   2   2  -4  253.90   18.57
  -2  -2   4  243.35   17.83
  -2  -2   4  247.80   21.42
   2   2  -3 2573.88  107.96
   2   2  -3 2689.89  104.47
  -2  -2   3 2667.51  107.48
  -2  -2   3 2661.66  104.70
   2   2  -2  361.26   34.17
   2   2  -2  393.69   35.60
  -2  -2   2  352.90   18.35
  -2  -2   2  447.61   36.04
  -2  -2   129528.45  509.78
  -2  -2   126733.73  460.48
   2   2   0  145.07   32.59
   2   2   0  139.10   13.79
  -2  -2   0  133.58   24.13
  -2  -2   0  114.46   20.61
   2   2   125507.65  438.08
   2   2   124893.81  432.89
  -2  -2  -122993.40  396.58
  -2  -2  -250086.80  160.82
   2   2   3 1408.05   56.89
   2   2   3 1408.36   62.65
  -2  -2  -3 1386.46   55.63
  -2  -2  -3 1476.85   67.27
   2   2   4  625.87   49.31
   2   2   4  687.33   55.91
  -2  -2  -4  797.55   65.30
  -2  -2  -4  611.19   47.22
   2   2   5   17.46    9.44
   2   2   5   -0.58   11.78
  -2  -2  -5    4.50    3.08
  -2  -2  -5   17.93   16.01
   2   2   6 4965.70   96.56
   2   2   6 4799.26   99.00
  -2  -2  -6 4842.83  103.38
  -2  -2  -6 4752.56   84.71
   2   2   7  249.88   35.12
   2   2   7  300.23   25.18
  -2  -2  -7  223.73   26.31
  -2  -2  -7  261.89   18.77
   2   2   8  845.44   75.70
   2   2   8  711.37  111.13
  -2  -2  -8  844.71  118.87
  -2  -2  -8  975.36   71.31
   2   2   9  809.31   74.30
   2   2   9  779.01   55.45
  -2  -2  -9  747.13  110.87
  -2  -2  -9  757.30   47.87
   2   2  10  881.36   83.62
   2   2  10 1059.49   86.67
  -2  -2 -10 1045.13   87.37
  -2  -2 -10 1017.39   99.81
  -2  -2 -10 1145.94   94.48
   2   2  11   50.88   10.78
  -2  -2 -11  103.45   26.55
  -2  -2 -11   49.12   14.33
  -2  -2 -11   93.02   23.61
   2   2  12 1116.31   78.20
  -2  -2 -12 1101.42   74.46
  -2  -2 -12 1119.94   85.48
  -2  -2 -12 1235.66   91.81
   2   2  13   24.17   14.84
  -2  -2 -13   12.76   12.11
  -2  -2 -13   20.19    6.65
   2   2  14 8111.76  286.56
  -2  -2 -14 7613.70  265.54
  -2  -2 -14 8121.76  297.55
   2   2  15   38.79   17.71
  -2  -2 -15   38.89   20.61
   2   2  16 1167.39   67.97
  -2  -2 -16 1225.63   71.57
  -2  -2 -16 1180.83  199.67
   2   2  17   43.26   24.93
  -2  -2 -17   67.96   29.70
  -2  -2 -17   87.95   39.87
   2   2  18   16.19   19.21
  -2  -2 -18   67.59   28.52
   2   3 -17   14.56   33.26
   2   3 -16  119.57   28.41
   2   3 -16   93.39   35.11
   2   3 -15   28.79    8.67
   2   3 -15   72.20   32.25
   2   3 -14  576.72  119.77
   2   3 -14  638.04   83.63
  -2  -3  14  698.22   33.26
   2   3 -13  547.69   69.92
   2   3 -13  558.39  108.54
  -2  -3  13  604.56  107.10
   2   3 -12  199.25   36.56
   2   3 -12  267.83   60.72
  -2  -3  12  177.30   35.31
   2   3 -11  374.42   92.84
   2   3 -11  327.71   43.57
  -2  -3  11  265.23   65.20
   2   3 -10  870.69   64.36
   2   3 -10  798.80   63.58
  -2  -3  10  742.68   27.93
  -2  -3  10  664.10   99.88
   2   3  -9  197.65   32.48
   2   3  -9  248.02   33.67
  -2  -3   9  188.92   39.72
  -2  -3   9  149.83   31.98
   2   3  -8 2424.77  133.52
   2   3  -8 2738.86  115.34
   2   3  -8 2427.46  105.24
   2   3  -8 2572.33  102.36
  -2  -3   8 2625.64  105.11
   2   3  -7 3079.34  245.45
   2   3  -7 3142.61  249.51
   2   3  -7 3505.47  132.40
   2   3  -7 3577.97  127.10
  -2  -3   7 3600.46  128.76
   2   3  -6  689.05   41.13
   2   3  -6  607.67   38.70
   2   3  -6  626.40   38.26
  -2  -3   6  650.33   42.80
  -2  -3   6  613.15   34.53
   2   3  -5 1966.12  112.44
   2   3  -5 1818.30  102.72
   2   3  -5 2045.22  116.32
  -2  -3   5 1639.01   95.47
  -2  -3   5 1958.85  108.87
   2   3  -4 2424.17  138.44
   2   3  -4 2724.45  149.48
   2   3  -4 2569.19  144.65
  -2  -3   4 2920.57  161.43
  -2  -3   4 2723.46  149.01
   2   3  -3 1066.47   82.24
   2   3  -3 1254.38   94.98
   2   3  -3 1193.76   97.67
  -2  -3   3 1306.16   31.65
  -2  -3   3 1217.16   97.06
   2   3  -2 1781.37   74.39
   2   3  -2 1641.00   66.84
   2   3  -2 1504.11   64.12
  -2  -3   2 1448.47   61.57
  -2  -3   2 1680.30   70.17
   2   3  -1  547.32   45.48
   2   3  -1  545.95   44.02
   2   3  -1  551.32   43.93
  -2  -3   1  569.73   45.84
  -2  -3   1  685.61   69.92
   2   3   013739.44  244.68
   2   3   014071.76  249.27
   2   3   013324.44  228.69
  -2  -3   012818.89  227.63
  -2  -3   013607.70  233.22
   2   3   1  372.91   31.78
   2   3   1  338.59   17.95
  -2  -3  -1  373.19   40.41
  -2  -3  -1  389.59   31.87
   2   3   213114.96  230.99
   2   3   211925.98  218.22
  -2  -3  -211919.21  210.15
  -2  -3  -211932.22  218.65
   2   3   431034.05  535.55
   2   3   427704.20  487.66
  -2  -3  -429805.08  527.89
  -2  -3  -429878.20  514.73
   2   3   5 8886.45  166.49
   2   3   5 8880.36  171.11
  -2  -3  -5 8779.49  172.69
  -2  -3  -5 8629.18  156.66
   2   3   6  622.34   50.26
   2   3   6  741.18   65.05
  -2  -3  -6  916.77  111.28
  -2  -3  -6  675.48   57.71
   2   3   7  624.07   71.32
   2   3   7  467.71   85.31
  -2  -3  -7  478.50   32.32
  -2  -3  -7  624.67   41.96
   2   3   8  256.17   25.71
   2   3   8  231.15   45.83
  -2  -3  -8  322.43   54.97
  -2  -3  -8  204.26   29.86
   2   3   9 3635.13  178.09
   2   3   9 3558.62  178.57
  -2  -3  -9 3863.92  195.32
  -2  -3  -9 3418.67  166.51
   2   3  10  109.77   33.43
   2   3  10  130.51   26.96
  -2  -3 -10  167.74   37.60
   2   3  11   80.82   19.02
   2   3  11   59.81   27.57
  -2  -3 -11  123.51   27.75
  -2  -3 -11  109.54   25.64
   2   3  12  464.28   36.64
   2   3  12  379.67   30.43
  -2  -3 -12  576.03  121.74
  -2  -3 -13 1165.71  100.67
  -2  -3 -13 1398.04  118.21
  -2  -3 -13 1355.03  147.62
  -2  -3 -13 1369.34  122.17
   2   3  14 1059.75   93.61
  -2  -3 -14  935.28   82.09
  -2  -3 -14  952.27   89.22
   2   3  15  251.48   26.95
  -2  -3 -15  247.24   69.12
  -2  -3 -15  259.25   75.10
   2   3  16  364.40  101.05
  -2  -3 -16  282.30  191.67
  -2  -3 -16  483.09  131.61
   2   3  17   20.76   17.96
  -2  -3 -17   68.32   30.57
   2   3  18  517.36   86.84
  -2  -3 -18  561.95  137.12
   2   4 -16   -4.68   18.79
   2   4 -15  370.58  105.64
   2   4 -15  466.52  158.61
   2   4 -14  753.67   53.09
   2   4 -14  496.65  154.33
   2   4 -13  204.19   42.45
   2   4 -13  117.68   24.25
  -2  -4  13  136.62   45.30
   2   4 -12  177.12   38.28
   2   4 -12  218.02   49.39
  -2  -4  12  171.30   29.58
  -2  -4  12  143.89   37.57
   2   4 -11   63.12   22.73
   2   4 -11  116.49   18.46
  -2  -4  11  140.36   51.35
  -2  -4  11  104.56   23.55
   2   4 -10 1429.96   98.42
   2   4 -10 1366.67   96.53
   2   4 -10 1249.73   83.84
  -2  -4  10 1357.69   90.79
   2   4  -9  143.10   22.71
   2   4  -9   62.74   23.50
   2   4  -9   76.82   22.98
  -2  -4   9   75.23   16.52
   2   4  -8  126.15   25.84
   2   4  -8   58.46   14.99
   2   4  -8   58.19   18.80
  -2  -4   8   60.80   14.74
  -2  -4   8   82.85   22.99
   2   4  -7 1222.00   75.56
   2   4  -7 1519.18  140.04
  -2  -4   7 1392.52   86.32
  -2  -4   7 1119.91   71.79
   2   4  -6 2705.82  139.08
   2   4  -6 2825.62  141.50
   2   4  -6 3150.81  250.44
  -2  -4   6 2929.66  232.76
  -2  -4   6 2793.42  142.84
   2   4  -5 5722.76  110.94
   2   4  -5 6204.88  112.31
  -2  -4   5 6126.85  112.98
  -2  -4   5 6073.43  116.13
   2   4  -4  744.36   63.07
   2   4  -4  670.25   54.63
   2   4  -4  765.39   60.46
  -2  -4   4  789.05   63.26
  -2  -4   4  798.74   62.26
   2   4  -3   46.22   15.13
   2   4  -3   18.66   11.31
   2   4  -3   17.80    7.40
  -2  -4   3   55.37   13.99
  -2  -4   3   26.66   11.49
   2   4  -2  945.60   73.69
   2   4  -2 1198.97   92.07
   2   4  -2 1172.88   97.48
  -2  -4   2 1057.34   84.21
  -2  -4   2 1214.83   94.09
  -2  -4   2 1143.76   86.72
   2   4  -1 1466.20   63.34
   2   4  -1 1464.68   64.51
   2   4  -1 1444.03   61.01
  -2  -4   1 1388.35   69.68
  -2  -4   1 1752.64   75.98
  -2  -4   1 1514.23   61.43
   2   4   0    3.35   12.52
   2   4   0   51.58   12.14
   2   4   0   30.99    6.72
  -2  -4   0   29.65    7.51
  -2  -4   0   42.33   18.63
  -2  -4   0   40.94   12.31
   2   4   113344.09  238.66
   2   4   112609.95  229.30
  -2  -4  -113543.74  241.39
  -2  -4  -113801.65  241.42
   2   4   2  339.52   37.49
   2   4   2  363.03   51.54
  -2  -4  -2  179.47   20.96
  -2  -4  -2  373.00   50.37
   2   4   310865.99  199.91
   2   4   310766.01  199.91
  -2  -4  -311511.35  215.41
  -2  -4  -311232.18  201.79
   2   4   4  122.25   14.51
   2   4   4  164.02   19.85
  -2  -4  -4  124.81   21.60
  -2  -4  -4  127.87   25.17
   2   4   5 1592.55   93.08
   2   4   5 1639.05   95.29
  -2  -4  -5 1815.69  107.64
  -2  -4  -5 1757.37  119.34
   2   4   656160.24  184.62
   2   4   654174.32  858.36
  -2  -4  -654572.33  231.03
  -2  -4  -653822.65  842.16
   2   4   7 4916.95   96.43
   2   4   7 5175.45  107.02
  -2  -4  -7 5503.45  115.73
   2   4   8 3078.32  245.84
   2   4   8 3241.93  124.15
  -2  -4  -8 3394.94  131.24
  -2  -4  -8 3142.89  248.09
   2   4   9  184.62   20.07
   2   4   9   79.94   18.52
  -2  -4  -9  216.84   30.75
  -2  -4  -9  160.92   14.76
   2   4  10   33.07   11.37
  -2  -4 -10   22.68   10.94
  -2  -4 -10   66.17   30.56
   2   4  11  549.57   88.78
   2   4  11  478.22   35.78
  -2  -4 -11  491.89   36.01
   2   4  12 1056.14  109.98
  -2  -4 -12  858.33   85.05
  -2  -4 -12  925.48  165.74
   2   4  13 1640.14  140.43
  -2  -4 -13 1478.45  125.06
  -2  -4 -13 1603.32  186.26
   2   4  14  993.36   85.35
  -2  -4 -14  866.60  104.36
   2   4  15 1705.82  107.77
  -2  -4 -15 1667.69  103.66
  -2  -4 -15 1707.12  113.35
   2   4  16  466.13   94.71
  -2  -4 -16  435.45  102.47
  -2  -4 -16  745.78   60.50
   2   4  17   24.24   19.02
  -2  -4 -17   30.72   21.11
  -2  -4 -17   56.47   20.06
   2   4  18 1393.91  122.46
  -2  -4 -18 1411.26  123.35
  -2  -4 -18 1303.26  168.00
   2   5 -16  967.00  150.74
   2   5 -15  196.50   76.83
   2   5 -14   25.54   18.66
   2   5 -14   -4.07   26.23
  -2  -5  14   43.69   24.91
   2   5 -13  138.10   38.55
   2   5 -13  152.91   62.21
  -2  -5  13  275.37   88.64
   2   5 -12  249.38   37.46
   2   5 -12  144.76   26.35
  -2  -5  12  159.41   28.15
   2   5 -11 1279.57  109.19
   2   5 -11 1264.14  113.65
  -2  -5  11 1531.81   68.51
   2   5 -10    3.35   17.11
   2   5 -10   26.38   22.75
   2   5 -10   14.44    8.19
  -2  -5  10   10.02   14.22
   2   5  -9  243.58   36.27
   2   5  -9  326.14   43.70
  -2  -5   9  283.87   33.88
   2   5  -8  588.59  112.32
   2   5  -8  646.06  112.53
  -2  -5   8  654.45   61.72
   2   5  -7 4650.37  184.27
   2   5  -7 4689.74  187.35
  -2  -5   7 4993.81  197.28
  -2  -5   7 4570.31  181.25
   2   5  -6  547.33   40.94
   2   5  -6  488.94   55.23
   2   5  -6  424.16   28.25
  -2  -5   6  384.03   28.71
  -2  -5   6  561.63   53.69
   2   5  -5  464.95   36.08
   2   5  -5  582.99   40.02
   2   5  -5  608.47   96.20
  -2  -5   5  568.27   80.07
  -2  -5   5  595.18  102.30
   2   5  -4  121.23   21.82
   2   5  -4  117.97   19.80
   2   5  -4  130.34   21.44
  -2  -5   4   90.48   14.59
  -2  -5   4   94.17   13.03
  -2  -5   4   92.44   14.40
   2   5  -3 4777.34   91.70
   2   5  -3 5456.99  107.79
   2   5  -3 5334.62  103.26
  -2  -5   3 5097.19   99.27
  -2  -5   3 5186.45  101.47
  -2  -5   3 4936.11   93.41
   2   5  -2 9086.94  160.58
   2   5  -2 9121.65  161.69
   2   5  -2 9089.35  155.98
  -2  -5   2 9337.34  163.80
  -2  -5   2 8646.64  161.44
  -2  -5   2 9509.94  161.30
   2   5  -1 2651.11  147.08
   2   5  -1 2412.50  132.88
  -2  -5   1 2425.78  134.96
  -2  -5   1 2401.11  135.56
  -2  -5   1 2383.83  130.65
   2   5   0   10.65   14.44
   2   5   0   -2.81   13.13
   2   5   0   13.12    3.75
  -2  -5   0   25.75   14.71
  -2  -5   0   25.97   14.96
  -2  -5   0   13.18    6.02
   2   5   1   27.56    9.19
   2   5   1   31.54   11.56
  -2  -5  -1   39.61    9.79
  -2  -5  -1   56.97   23.92
  -2  -5  -1   56.41   10.35
   2   5   2 3045.72  129.27
   2   5   2 3310.58  134.08
  -2  -5  -2 3003.38  120.02
  -2  -5  -2 2745.85  116.28
   2   5   3   28.64   10.54
   2   5   3   26.82   12.66
  -2  -5  -3   33.93   24.75
  -2  -5  -3   30.50    5.20
   2   5   4 1620.13   92.72
   2   5   4 1869.08  127.67
  -2  -5  -4 2065.36  115.83
  -2  -5  -4 1767.42  105.83
   2   5   5 1088.73   85.47
   2   5   5 1105.46   86.00
  -2  -5  -5 1244.65  112.03
  -2  -5  -5 1200.39   71.77
   2   5   6   27.63   12.33
   2   5   6   43.60   11.87
  -2  -5  -6   55.97   12.66
  -2  -5  -6   22.42   16.93
   2   5   7 2626.08  134.72
  -2  -5  -7 2067.99  105.94
  -2  -5  -7 2487.26  132.04
   2   5   8 2895.26  145.28
  -2  -5  -8 2401.04  119.78
  -2  -5  -8 2648.88  147.37
   2   5   9   17.55    8.48
   2   5   9    7.67   14.61
  -2  -5  -9   35.76   26.72
  -2  -5  -9    9.61   11.83
   2   5  10  148.26   28.46
   2   5  10   55.45   14.71
  -2  -5 -10  154.11   31.45
  -2  -5 -10   85.62   17.80
   2   5  11 1208.56  155.48
  -2  -5 -11 1105.91  115.93
  -2  -5 -11 1364.03   99.05
   2   5  12 2210.78  154.84
  -2  -5 -12 1983.04  138.24
  -2  -5 -12 2393.78  169.55
   2   5  13 1890.46   97.61
  -2  -5 -13 2112.86  216.11
   2   5  14   20.37   10.02
  -2  -5 -14   40.62   32.51
   2   5  15  162.03   52.04
  -2  -5 -15  140.52   33.54
   2   5  17  220.46   72.70
  -2  -5 -17  218.60   40.03
  -2  -5 -17  229.27   38.93
  -2  -5 -18   93.67   37.56
   2   6 -16  169.57   60.40
   2   6 -15   22.18   20.70
   2   6 -15   64.02   22.87
   2   6 -14   53.47   28.35
  -2  -6  14   23.80   13.95
   2   6 -13   23.34   15.44
   2   6 -13    8.44   22.22
  -2  -6  13   16.55   17.12
   2   6 -12  155.24   37.27
   2   6 -12  201.40   33.38
  -2  -6  12  191.33   53.50
   2   6 -11  283.04   76.31
   2   6 -11  403.36   41.78
  -2  -6  11  199.87   46.10
   2   6 -10  469.46   34.17
   2   6 -10  483.96   52.54
   2   6  -9  452.86   86.46
   2   6  -9  519.82   89.07
   2   6  -9  414.13   36.20
  -2  -6   9  317.18   46.91
   2   6  -8  682.18   34.56
   2   6  -8  806.16   60.99
  -2  -6   8  691.12  106.68
   2   6  -7  339.55   33.41
   2   6  -7  406.92   86.96
   2   6  -7  324.86   57.89
  -2  -6   7  463.67   99.51
   2   6  -6 2283.50   99.25
   2   6  -6 2087.49   88.92
   2   6  -6 2154.73   93.98
  -2  -6   6 1860.97   82.29
  -2  -6   6 2074.40  101.39
   2   6  -5 3200.71  159.86
   2   6  -5 3525.45  173.25
   2   6  -5 3131.81  155.67
  -2  -6   5 3212.47  159.76
  -2  -6   5 3368.83  167.28
  -2  -6   5 3634.71  178.22
   2   6  -4  130.72   26.61
   2   6  -4  116.88   22.26
   2   6  -4  102.83   19.88
  -2  -6   4  114.21   26.38
  -2  -6   4  127.12   19.48
   2   6  -3 1012.65   61.68
   2   6  -3  898.19   72.28
   2   6  -3  805.44   59.73
  -2  -6   3  910.09   57.51
  -2  -6   3  844.58   67.49
  -2  -6   3  940.12   55.38
   2   6  -2 8335.38  150.89
   2   6  -2 8861.10  158.47
   2   6  -2 9003.39  156.74
  -2  -6   2 9122.36  162.37
  -2  -6   2 8242.70  163.21
  -2  -6   2 8502.02  147.49
   2   6  -1  706.88   58.24
   2   6  -1  799.71   87.69
   2   6  -1  703.51   55.87
  -2  -6   1  695.47   55.88
  -2  -6   1  460.45   40.74
  -2  -6   1  549.31   50.07
   2   6   0   20.40   18.99
   2   6   0    4.16   15.67
   2   6   0    8.80    7.19
  -2  -6   0    6.27    5.57
  -2  -6   0  107.03   27.40
  -2  -6   0    8.74    8.49
   2   6   1  418.69   50.30
   2   6   1  457.81   84.47
  -2  -6  -1  357.70   28.12
  -2  -6  -1  393.60   34.54
  -2  -6  -1  420.12   35.11
   2   6   2   62.00   23.05
   2   6   2   53.20   12.26
  -2  -6  -2   47.27   10.07
  -2  -6  -2   75.80   21.56
  -2  -6  -2   54.49    8.95
   2   6   3 6754.84  126.80
   2   6   3 6442.30  124.14
  -2  -6  -3 6905.96  136.70
  -2  -6  -3 6724.52  123.10
   2   6   4 1358.75   76.63
  -2  -6  -4 1722.11  100.64
  -2  -6  -4 1654.78   99.84
   2   6   5  453.06   70.37
   2   6   5  314.06   26.27
  -2  -6  -5  375.39   30.23
  -2  -6  -5  371.41   30.08
   2   6   6  114.11   29.67
   2   6   6  160.64   21.41
  -2  -6  -6  136.85   24.10
  -2  -6  -6  109.97   26.65
   2   6   7 2962.28  176.44
   2   6   7 2925.22  147.59
  -2  -6  -7 2820.56  146.31
  -2  -6  -7 2521.35  137.09
   2   6   8   54.59   23.80
   2   6   8   36.69   16.73
  -2  -6  -8   28.36   19.62
   2   6   9  311.59   64.65
   2   6   9  252.99   52.62
  -2  -6  -9  240.25   50.06
  -2  -6  -9  211.13   59.53
   2   6  10   20.62   16.47
  -2  -6 -10    5.27   12.60
  -2  -6 -10   30.35   21.27
   2   6  11   47.87   20.93
  -2  -6 -11   23.14   21.16
  -2  -6 -11   35.78   10.32
   2   6  12   47.26   21.35
  -2  -6 -12   22.65   19.79
   2   6  13   40.01   24.87
  -2  -6 -13   52.00   30.07
   2   6  14  204.83   52.53
  -2  -6 -14  236.54   69.16
   2   6  15   41.10    9.85
  -2  -6 -15   39.92   38.23
   2   6  16  176.21   52.65
   2   6  17   12.53   22.84
  -2  -6 -17   29.24   19.83
  -2  -6 -18  335.28   67.86
   2   7 -15  250.07   86.57
   2   7 -15  169.74   67.27
   2   7 -14  487.87  107.60
   2   7 -14  411.03  121.60
  -2  -7  14  525.72   50.13
   2   7 -13   32.42   20.15
   2   7 -13   44.10   24.39
  -2  -7  13   53.13   24.96
   2   7 -12   39.66   21.99
   2   7 -12   38.99   25.16
  -2  -7  12   68.81   29.28
   2   7 -11  134.06   31.15
   2   7 -11  177.24   31.99
  -2  -7  11  130.66   32.36
   2   7 -10  155.55   54.59
   2   7 -10  203.86   41.61
  -2  -7  10  143.06   32.83
   2   7  -9  176.40   36.85
   2   7  -9   59.27   26.63
  -2  -7   9  157.25   25.32
   2   7  -8  120.30   22.19
   2   7  -8   87.45   32.26
  -2  -7   8   46.74   24.28
   2   7  -7  135.81   24.87
   2   7  -7  139.62   34.18
  -2  -7   7  122.40   34.51
   2   7  -6  937.54   85.04
   2   7  -6 1007.23   91.82
   2   7  -6  733.62   66.24
  -2  -7   6  801.87   73.41
  -2  -7   6  898.31   79.86
   2   7  -5   75.88   25.53
   2   7  -5   66.85   18.70
  -2  -7   5   35.17   14.84
  -2  -7   5   63.19   14.43
   2   7  -4  818.90   57.90
   2   7  -4  950.03  105.19
   2   7  -4 1035.02   67.23
  -2  -7   4  861.52   56.72
  -2  -7   4  952.02   95.63
  -2  -7   4 1061.62  108.60
   2   7  -3  140.56   30.98
   2   7  -3   82.75   24.14
   2   7  -3  115.55   24.66
  -2  -7   3   66.42   19.60
  -2  -7   3  123.95   19.03
  -2  -7   3  159.12   37.91
   2   7  -2 1179.58   67.26
   2   7  -2 1167.70  104.94
   2   7  -2 1214.33   98.57
  -2  -7   2 1084.01   61.39
  -2  -7   2 1039.15   63.49
  -2  -7   2 1090.74   66.67
   2   7  -1  721.17   71.14
   2   7  -1  823.87  119.92
   2   7  -1  738.67   49.86
  -2  -7   1  798.29   73.89
  -2  -7   1  732.97   48.07
  -2  -7   1  704.31   39.73
   2   7   0 2204.65  121.04
   2   7   0 2339.35  128.13
   2   7   0 2229.83  120.55
  -2  -7   0 2175.53  118.32
  -2  -7   0 2211.58  123.61
  -2  -7   0 2161.88  117.43
   2   7   1  121.68   28.60
   2   7   1  119.91   17.94
  -2  -7  -1   60.73   17.65
  -2  -7  -1  100.26   12.41
  -2  -7  -1   92.61   16.79
   2   7   2 2274.09  125.53
  -2  -7  -2 2124.20  115.99
  -2  -7  -2 2374.04  131.91
  -2  -7  -2 2228.79  121.65
   2   7   3 2028.62  124.93
  -2  -7  -3 2146.55  117.22
  -2  -7  -3 2181.97  123.13
   2   7   4  283.89   38.58
   2   7   4  288.50   24.27
  -2  -7  -4  361.73   57.54
  -2  -7  -4  314.56   57.12
   2   7   5 7966.69  286.13
   2   7   5 7242.90  255.67
  -2  -7  -5 8444.65  299.22
  -2  -7  -5 7968.50  277.80
   2   7   6 1229.36   94.17
   2   7   6 1315.28   82.81
  -2  -7  -6 1406.31   90.49
  -2  -7  -6 1165.98   86.19
   2   7   7 2708.15  114.53
   2   7   7 2352.02  106.01
  -2  -7  -7 3207.80  235.60
   2   7   8  956.69   86.28
   2   7   8  869.19  121.73
  -2  -7  -8 1060.05  103.48
  -2  -7  -8  738.22  130.13
   2   7   9   25.71   14.87
   2   7   9   31.45   12.52
  -2  -7  -9   35.36   23.32
  -2  -7  -9   31.04   15.16
   2   7  10 3322.06   98.75
  -2  -7 -10 3376.84  208.96
   2   7  11 2034.84  158.06
  -2  -7 -11 2333.44  166.27
   2   7  12    7.94   19.00
  -2  -7 -12   19.00   17.79
   2   7  13   17.83   18.04
  -2  -7 -13   14.41   21.06
   2   7  14  140.54   29.04
  -2  -7 -14  138.99   39.33
   2   7  15   78.69   27.16
   2   7  16   31.82   17.67
  -2  -7 -16   41.96   21.11
   2   7  17  235.34  173.01
  -2  -7 -17  297.19  144.17
   2   8 -14    0.76   20.37
   2   8 -14   54.70   19.68
   2   8 -13   12.76   22.10
   2   8 -13   28.23   15.84
   2   8 -12   17.02   17.70
   2   8 -12   39.35   31.59
   2   8 -11  271.18   89.93
   2   8 -11  193.04   52.95
  -2  -8  11  161.03   62.92
   2   8 -10 1861.05  117.85
   2   8 -10 1918.05   82.51
  -2  -8  10 2224.87   87.54
   2   8  -9  968.73  111.44
   2   8  -9 1343.29  162.90
  -2  -8   9 1328.11  114.84
   2   8  -8  417.73  109.34
   2   8  -8  385.59   54.80
  -2  -8   8  322.29   25.63
   2   8  -7   23.00   19.97
   2   8  -7   16.70   11.18
  -2  -8   7  -13.93   16.21
   2   8  -6  525.54   33.31
   2   8  -6  589.90   36.60
  -2  -8   6  459.07   33.57
   2   8  -5  250.67   77.07
   2   8  -5  225.23   54.03
  -2  -8   5  251.87   34.23
  -2  -8   5  151.03   32.22
   2   8  -4  346.70   36.18
   2   8  -4  351.54   76.91
  -2  -8   4  383.06   64.72
  -2  -8   4  452.87   41.12
   2   8  -3 1197.69   96.75
   2   8  -3 1104.86  113.64
   2   8  -3  840.15   72.50
  -2  -8   3  951.33   95.25
  -2  -8   3  964.83   92.15
   2   8  -2 4908.06  239.88
   2   8  -2 4286.73  218.16
   2   8  -2 4787.49  232.86
  -2  -8   2 4670.24  240.24
  -2  -8   2 5648.51  277.15
  -2  -8   2 4955.65  239.28
   2   8  -1  161.69   35.52
   2   8  -1  232.71   46.40
   2   8  -1  207.69   33.99
  -2  -8   1  168.32   19.90
  -2  -8   1  210.49   25.58
   2   8   0   30.34   18.76
   2   8   0  105.79   25.21
  -2  -8   0  106.37   20.82
  -2  -8   0  133.01   31.84
  -2  -8   0  131.19   29.50
   2   8   1  163.86   38.14
   2   8   1  114.30   23.93
  -2  -8  -1  136.94   38.89
  -2  -8  -1  209.30   23.09
  -2  -8  -1  137.71   27.49
   2   8   2  338.48   75.29
  -2  -8  -2  218.55   43.69
  -2  -8  -2  301.58   54.61
   2   8   3 6202.11  223.25
   2   8   3 5560.35  269.24
  -2  -8  -3 5368.88  265.98
  -2  -8  -3 5962.85  286.85
  -2  -8  -3 5895.28  290.37
   2   8   4    7.82   18.99
   2   8   4   16.01   13.69
  -2  -8  -4    6.01   17.90
  -2  -8  -4   21.59   10.01
   2   8   5   75.44   21.32
   2   8   5   44.94   16.94
  -2  -8  -5   18.67   20.77
  -2  -8  -5   43.67   15.46
   2   8   6  396.81   71.51
   2   8   6  311.91   32.91
  -2  -8  -6  400.41   84.48
  -2  -8  -6  344.47   34.93
   2   8   7  359.56   35.69
   2   8   7  444.71   42.94
  -2  -8  -7  381.08   41.46
   2   8   8  193.55   28.85
  -2  -8  -8  160.54   28.09
   2   8   9   51.73   24.66
  -2  -8  -9  -17.54   20.40
   2   8  10 4649.96  191.03
  -2  -8 -10 4320.39  183.00
   2   8  11  918.78  108.91
  -2  -8 -11  958.50  104.17
   2   8  12  116.01   30.80
  -2  -8 -12  136.29   32.51
   2   8  13   80.88   24.54
  -2  -8 -13   69.15   27.29
   2   8  14  584.90  126.58
  -2  -8 -14  743.61  233.73
  -2  -8 -15  277.27   59.45
   2   8  16   55.70   30.09
   2   8  17   43.48   19.09
  -2  -8 -17   65.78   26.28
   2   9 -14   42.39   24.60
   2   9 -14   38.93   34.29
  -2  -9  14   -5.02   22.29
   2   9 -13  589.45   68.45
   2   9 -13  320.85  155.43
  -2  -9  13  529.77   78.90
   2   9 -12  282.44   34.75
   2   9 -12  123.43   50.22
  -2  -9  12  252.39   36.52
   2   9 -11  201.99   27.45
   2   9 -11  196.75   49.27
  -2  -9  11  129.11   26.00
   2   9 -10    9.02   11.22
  -2  -9  10   47.52   28.68
   2   9  -9  -11.51   19.67
   2   9  -9    3.41    8.50
  -2  -9   9   -2.08   15.07
   2   9  -8  508.25  106.61
   2   9  -8  553.77   41.59
  -2  -9   8  563.95   38.39
   2   9  -7  673.13   37.82
   2   9  -7  862.27   49.33
  -2  -9   7  727.53   97.90
   2   9  -6  994.25   77.79
   2   9  -6  891.45   76.45
  -2  -9   6  964.37   75.45
   2   9  -5   42.61   22.75
   2   9  -5   32.08   13.11
  -2  -9   5    9.37   16.93
   2   9  -4  255.32   31.05
   2   9  -4  223.63   47.42
  -2  -9   4  306.80   67.64
  -2  -9   4  272.05   48.46
   2   9  -3 2739.84  137.30
   2   9  -3 2474.80  125.79
  -2  -9   3 2775.11  139.90
   2   9  -2 1955.08  100.62
   2   9  -2 2187.82  110.71
  -2  -9   2 2330.55  122.40
  -2  -9   2 1847.92   98.81
   2   9  -1  188.45   38.63
   2   9  -1  153.83   33.51
  -2  -9   1   97.22   30.36
  -2  -9   1  117.74   29.76
   2   9   0   47.29   20.93
  -2  -9   0   97.57   24.60
  -2  -9   0   96.00   24.98
   2   9   1  440.99   82.79
  -2  -9  -1  431.44   51.63
  -2  -9  -1  418.66   90.46
   2   9   2 1596.51   49.47
  -2  -9  -2 1541.47   53.89
  -2  -9  -2 1305.66  104.37
   2   9   3  272.70   23.23
  -2  -9  -3  434.16   89.80
  -2  -9  -3  271.30   29.82
   2   9   4 1207.69   98.40
  -2  -9  -4 1104.59  105.17
   2   9   5  865.12  103.61
  -2  -9  -5  723.74   83.79
  -2  -9  -5  534.96   72.74
   2   9   6 1495.00   86.56
  -2  -9  -6 1349.96   78.16
   2   9   7  114.64   27.83
  -2  -9  -7  104.33   30.00
   2   9   8  256.94   27.33
  -2  -9  -8  283.87   47.49
   2   9   9  177.03   32.41
  -2  -9  -9  131.20   27.17
   2   9  10  168.70   43.74
  -2  -9 -10  151.52   68.00
   2   9  11  200.61   31.55
  -2  -9 -11  187.16   35.53
   2   9  12  105.71   25.80
  -2  -9 -12  111.07   35.48
   2   9  13   66.31   18.77
  -2  -9 -13  -19.27   24.97
   2   9  14   48.42   21.20
  -2  -9 -14   46.54   19.69
  -2  -9 -15  261.70   49.71
   2   9  16   -3.76   22.01
  -2  -9 -16   27.20   20.15
   2   9  17  319.68  206.94
  -2  -9 -17  390.10  207.55
   2  10 -13   12.73   26.04
   2  10 -13   -7.05   32.99
   2  10 -12   22.79   19.32
   2  10 -11  118.58   36.55
   2  10 -11   67.70   39.38
  -2 -10  11  146.38   42.67
   2  10 -10   48.45   16.61
   2  10 -10   17.20   24.91
  -2 -10  10   81.50   21.08
   2  10  -9  108.49   24.48
   2  10  -9  128.54   37.07
  -2 -10   9  131.90   34.55
   2  10  -8  328.82   33.25
   2  10  -8  209.46   78.94
  -2 -10   8  262.73   34.70
   2  10  -7   92.07   25.75
   2  10  -7  138.71   22.21
  -2 -10   7   75.82   27.38
   2  10  -6  448.01   34.09
   2  10  -6  324.68   83.11
  -2 -10   6  320.70   61.93
   2  10  -5 1224.96  108.01
   2  10  -5  984.71   47.96
  -2 -10   5  996.46   48.18
   2  10  -4  105.76   27.80
   2  10  -4   51.99   24.12
  -2 -10   4  109.40   32.66
   2  10  -3 1111.83   82.11
   2  10  -3 1083.70  121.06
  -2 -10   3 1310.22  119.85
   2  10  -2  927.91  122.56
   2  10  -2  953.09  108.19
  -2 -10   2  837.29   67.28
  -2 -10   2  626.61  123.84
   2  10  -1   15.18   10.99
   2  10  -1   -1.09   18.20
  -2 -10   1   -9.28   21.65
  -2 -10   1   24.10   11.41
   2  10   0  606.79  112.03
  -2 -10   0  548.79   36.97
   2  10   1  320.83   56.85
  -2 -10  -1  354.97   57.54
   2  10   2  787.02   80.37
  -2 -10  -2 1007.94  111.78
   2  10   3  130.06   33.67
  -2 -10  -3  232.47   31.86
  -2 -10  -3  164.52   27.81
   2  10   4   44.81   16.15
  -2 -10  -4   48.78   29.15
   2  10   5  247.40   36.21
  -2 -10  -5  203.84   71.68
   2  10   6   90.03   29.66
  -2 -10  -6   50.24   18.00
   2  10   7 1359.83   96.42
  -2 -10  -7 1289.10   94.62
   2  10   8 2715.78  123.79
  -2 -10  -8 2721.96  125.71
   2  10   9  280.22   53.30
  -2 -10  -9  252.04   82.47
   2  10  10  106.20   22.77
  -2 -10 -10   48.34   25.65
   2  10  11  260.96   43.69
  -2 -10 -11  258.26   44.84
   2  10  12  354.00  104.43
  -2 -10 -12  636.69   47.71
   2  10  13   43.38   25.00
  -2 -10 -13   90.73   37.38
   2  10  14   29.46   15.91
  -2 -10 -14   38.45   34.53
   2  10  15   17.20   16.26
  -2 -10 -15   65.93   37.95
   2  10  16  271.76  132.84
  -2 -10 -16  383.67  240.40
   2  11 -12  -13.54   25.48
   2  11 -12   44.25   28.99
  -2 -11  12   47.04   29.31
   2  11 -11   20.76   21.92
   2  11 -11   23.97   14.93
  -2 -11  11   18.46   29.57
   2  11 -10    3.44   22.33
   2  11 -10   21.04   11.34
  -2 -11  10   21.94   18.80
   2  11  -9  223.54   30.29
   2  11  -9  102.61   55.98
  -2 -11   9  117.56   26.45
   2  11  -8   14.82   13.14
   2  11  -8   64.41   27.62
  -2 -11   8   45.72   17.53
   2  11  -7  188.92   58.03
   2  11  -7  186.18   25.21
  -2 -11   7  131.66   30.67
   2  11  -6  225.39   58.23
   2  11  -6  241.66   41.65
  -2 -11   6  207.10   53.81
   2  11  -5  208.56   67.91
   2  11  -5   86.58   23.75
  -2 -11   5  144.75   52.19
   2  11  -4 2812.42  170.59
   2  11  -4 3279.57  197.30
  -2 -11   4 3299.42  201.68
   2  11  -3  199.90   52.57
  -2 -11   3  219.54   55.06
   2  11  -2 1940.13  149.21
   2  11  -2 1995.02  141.97
  -2 -11   2 2018.89  146.36
   2  11  -1  863.06   74.40
   2  11  -1  804.90   85.11
  -2 -11   1  764.48  163.20
  -2 -11   1  440.49  111.60
   2  11   0  528.10  120.49
  -2 -11   0  654.85   44.01
  -2 -11   0  389.33   85.67
   2  11   1   36.90   20.39
  -2 -11  -1   41.07   19.85
   2  11   2   47.17   20.55
  -2 -11  -2   35.42   24.37
   2  11   3  132.63   49.63
  -2 -11  -3  172.48   34.73
  -2 -11  -3   73.03   22.21
   2  11   4   44.08   24.26
  -2 -11  -4   29.63   14.36
   2  11   5  201.04   34.89
  -2 -11  -5  178.90   42.01
   2  11   6  128.27   45.51
  -2 -11  -6   69.35   26.60
   2  11   7   24.29   22.31
  -2 -11  -7   96.73   43.85
   2  11   8  219.34   26.37
  -2 -11  -8  242.41   40.44
   2  11   9  109.50   34.29
  -2 -11  -9   60.25   22.69
   2  11  10  129.10   28.90
  -2 -11 -10  101.36   38.73
   2  11  11  326.50   79.06
  -2 -11 -11  280.47   35.50
   2  11  12   -6.48   20.07
  -2 -11 -12   38.32   27.95
   2  11  13   47.35   23.93
  -2 -11 -13   74.84   56.22
   2  11  14   44.00   40.15
  -2 -11 -14   46.33   30.97
   2  11  15   57.78   34.60
  -2 -11 -15   29.64   33.96
   2  11  16  634.00  167.81
   2  12 -11  755.21  121.70
   2  12 -11  674.58  125.64
  -2 -12  11  772.89  189.67
   2  12 -10   34.43   33.93
   2  12 -10   45.61   19.68
  -2 -12  10   32.21   32.09
   2  12  -9   49.39   18.60
   2  12  -9   54.86   25.37
  -2 -12   9   27.91   13.38
   2  12  -8  112.70   60.42
   2  12  -8   89.05   29.30
  -2 -12   8   92.65   33.95
   2  12  -7   19.64   21.36
  -2 -12   7   51.17   19.85
   2  12  -6   93.19   28.91
   2  12  -6  103.89   36.69
  -2 -12   6   97.66   39.89
   2  12  -5  313.80   81.62
   2  12  -5  297.66  110.66
  -2 -12   5  340.15  127.99
   2  12  -4  327.52  135.30
   2  12  -4  279.31  104.09
  -2 -12   4  492.15   42.61
   2  12  -3 7073.38  120.36
   2  12  -3 7250.70  124.15
  -2 -12   3 6880.71  218.22
   2  12  -2 2471.89  109.69
   2  12  -2 2457.39  106.14
  -2 -12   2 2554.91  118.58
   2  12  -1   28.64   27.77
   2  12   0   68.18   50.36
  -2 -12   0  105.95   33.07
   2  12   1 1894.87  122.05
  -2 -12  -1 1658.61  148.19
   2  12   2  208.42   34.24
  -2 -12  -2  253.44   40.58
   2  12   3 1048.53   98.24
  -2 -12  -3 1036.96  101.58
   2  12   4   75.60   35.34
  -2 -12  -4   79.59   38.96
   2  12   5  432.45   72.88
  -2 -12  -5  506.43  133.81
   2  12   6   16.17   17.86
  -2 -12  -6   46.89   25.60
   2  12   7   44.34   16.30
  -2 -12  -7   23.20   19.49
   2  12   8  159.36   31.95
  -2 -12  -8  212.08   34.57
   2  12   9  704.85   58.37
  -2 -12  -9  656.26   57.18
  -2 -12 -10  107.31   71.02
   2  12  11  296.31  168.12
  -2 -12 -11  184.76  107.89
   2  12  12  308.76  116.56
  -2 -12 -12  348.40  111.73
   2  12  13  178.26   91.30
  -2 -12 -13  196.63   90.36
   2  12  14   17.70   15.80
  -2 -12 -14   34.52   18.99
   2  12  15   16.52   26.50
  -2 -12 -15   47.39   34.60
   2  13 -10  -26.67   29.61
   2  13  -9   -8.65   22.21
   2  13  -8  182.12   41.76
   2  13  -8  158.06   39.62
  -2 -13   8  177.93   41.37
   2  13  -7  294.83   67.06
  -2 -13   7  202.14   71.93
   2  13  -6   73.46   62.20
   2  13  -6   74.46   53.16
  -2 -13   6  156.50   42.80
   2  13  -5   84.77   28.46
   2  13  -5   39.44   19.73
  -2 -13   5   57.39   62.53
   2  13  -4  319.32   78.93
   2  13  -4  191.19   74.86
  -2 -13   4  325.31   48.29
   2  13  -3   60.75   19.96
   2  13  -3   46.75   21.00
  -2 -13   3   24.27   27.97
   2  13  -2 1325.53  116.34
   2  13  -2 1554.85  103.15
  -2 -13   2 1496.57  117.86
   2  13  -1  827.54  171.85
  -2 -13   1  644.51   55.09
   2  13   0  193.20   58.04
  -2 -13   0  188.62   40.86
   2  13   1  211.00   39.76
  -2 -13  -1  137.27   38.20
   2  13   2   37.28   22.90
  -2 -13  -2   59.34   31.38
   2  13   3   48.91   20.04
  -2 -13  -3   14.28   21.36
   2  13   4   27.09   21.03
  -2 -13  -4   70.24   26.49
   2  13   5   83.40   36.78
  -2 -13  -5   65.90   25.28
   2  13   6  625.94  163.96
  -2 -13  -6 1161.81   93.08
   2  13   7  471.83   38.56
  -2 -13  -7  273.63  133.45
   2  13   8   91.80   45.33
  -2 -13  -8   48.53   18.74
   2  13   9  332.88   52.38
  -2 -13  -9  385.14   74.80
   2  13  10    9.47   26.91
  -2 -13 -10   44.92   15.97
   2  13  11  107.84   30.47
  -2 -13 -11   56.10   33.89
   2  13  12  367.06  108.19
  -2 -13 -12  238.45  134.45
   2  13  13   51.81   29.39
   2  13  14   -5.54   30.10
   2  14  -8   59.27   27.86
  -2 -14   8   46.41   29.31
   2  14  -7   70.26   35.91
   2  14  -7   41.95   39.58
  -2 -14   7   64.21   32.62
   2  14  -6  287.64  127.52
   2  14  -6  157.14   90.58
   2  14  -5   18.13   24.54
   2  14  -5   26.85   18.59
  -2 -14   5   64.82   31.11
   2  14  -4    8.18   16.70
   2  14  -4  -42.08   26.30
  -2 -14   4   71.37   32.23
   2  14  -3  652.62  125.28
  -2 -14   3  309.28  117.40
   2  14  -2  945.01   64.41
  -2 -14   2 1256.04   86.90
   2  14  -1  418.71  160.02
  -2 -14   1  329.96   53.11
   2  14   0   90.61   41.30
  -2 -14   0   85.87   41.50
   2  14   1  196.52   82.86
  -2 -14  -1  344.97   76.71
   2  14   2  188.37   43.24
  -2 -14  -2  199.55   38.37
   2  14   3   58.79   28.15
  -2 -14  -3  151.93   56.91
   2  14   4  153.38   65.40
  -2 -14  -4   99.26   29.40
   2  14   5  274.63   41.81
  -2 -14  -5   76.63   37.61
   2  14   6   57.22   18.47
  -2 -14  -6   -9.77   29.84
   2  14   7  557.23  307.39
  -2 -14  -7  407.19  149.10
   2  14   8   27.05   29.60
   2  14   9  231.28  114.99
  -2 -14  -9  288.13   40.48
   2  14  10   70.23   39.82
  -2 -14 -10    7.13   25.93
   2  14  11  101.84   30.65
   2  14  12   85.96   32.38
  -2 -14 -12  107.97   27.26
   2  15  -6   29.24   25.58
   2  15  -6    3.84   10.97
  -2 -15   6   -3.08   39.41
   2  15  -5   16.18   21.18
   2  15  -5   50.36   20.40
  -2 -15   5   45.42   44.89
   2  15  -4   71.91   30.72
   2  15  -4   65.15   18.50
  -2 -15   4   30.83   29.39
   2  15  -3   58.61   29.37
  -2 -15   3   91.10   51.46
   2  15  -2  272.28  131.20
  -2 -15   2  366.20   56.96
   2  15  -1   51.92   25.20
   2  15   0  273.49  101.58
  -2 -15   0  177.73   91.81
   2  15   1  176.34   35.49
  -2 -15  -1  201.56   43.01
   2  15   2  261.09   37.98
  -2 -15  -2  141.59   41.54
   2  15   3  172.95   80.31
  -2 -15  -3  101.27   35.88
   2  15   4  301.23   63.88
  -2 -15  -4  401.68   61.65
   2  15   5  199.87   57.83
  -2 -15  -5  387.27   65.59
   2  15   6   30.88   29.00
  -2 -15  -6   83.56   33.12
  -2 -15  -7   47.66   32.14
   2  15   8  175.87   40.62
  -2 -15  -8  129.88   43.88
   2  15   9  106.48   28.27
  -2 -15  -9  121.30   33.02
   2  15  10   97.92   29.96
  -2 -15 -10   94.65   38.41
   2  15  11  -17.56   30.25
  -2 -15 -11   23.25   29.45
   2  16  -4   26.66   40.02
  -2 -16   4   32.54   39.04
   2  16  -3   74.11   29.71
   2  16  -2   77.71   39.85
  -2 -16   2  -20.07   32.71
   2  16  -1  224.86   94.56
  -2 -16   1  200.18   69.26
   2  16   0   22.76   30.53
  -2 -16   0   46.78   25.12
   2  16   1   -3.99   33.65
  -2 -16  -1   42.34   45.36
  -2 -16  -2   19.21   33.00
   2  16   3  148.49   34.31
  -2 -16  -3  132.05   35.66
   2  16   4   78.31   41.62
  -2 -16  -4   84.59   34.13
   2  16   5  780.17   87.04
  -2 -16  -5  723.99  130.14
  -2 -16  -6   52.84   24.07
   2  16   7  108.89   37.01
  -2 -16  -7   90.86   36.18
   2  16   8   43.11   30.49
   2  17   2  899.03  145.22
  -2 -17  -2  648.88  117.00
   2  17   3   42.78   26.08
  -2 -17  -3   22.48   33.69
  -3  14   6  -39.77   32.83
   3 -14  -5   38.47   35.53
   3 -14  -4   -2.33   29.32
   3 -14  -3   10.78   28.70
   3 -14  -2   38.95   26.82
  -3  14   2   97.55   33.99
  -3  14   1   91.55   32.02
   3 -14   0   39.20   17.31
  -3  14   0   15.52   23.12
   3 -14   1   69.62   19.61
   3 -14   2   67.92   37.76
  -3  14  -2   51.98   29.32
   3 -14   3   -7.41   27.26
  -3  14  -3   10.56   20.32
   3 -14   4  118.20   52.89
   3 -13  -8    7.43   13.23
  -3  13   8   -0.75   31.01
   3 -13  -7   66.99   23.92
  -3  13   7   -2.15   38.73
   3 -13  -6    1.47   11.82
  -3  13   6   32.58   18.36
   3 -13  -5  -28.92   24.73
  -3  13   5   38.51   26.19
   3 -13  -4   17.97   28.19
  -3  13   4    7.49   28.38
   3 -13  -3   89.70   26.48
  -3  13   3  105.95   40.27
   3 -13  -2  180.04   32.54
  -3  13   2  110.63   63.22
   3 -13  -1  969.55   85.55
  -3  13   1  835.57   76.28
   3 -13   0   -0.19   24.51
   3 -13   1  140.25   52.79
  -3  13  -1  249.83   45.18
   3 -13   2  862.07  143.91
  -3  13  -2  775.43   72.40
   3 -13   3 1097.76   94.98
  -3  13  -3  716.23  140.83
   3 -13   4   77.51   43.99
  -3  13  -4  104.57   52.92
  -3  13  -4  116.76   30.63
   3 -13   5  517.60   61.76
  -3  13  -5  331.46  111.85
  -3  13  -5  189.36  129.66
   3 -13   6   21.47   31.19
  -3  13  -6   57.83   29.19
  -3  13  -6   31.96   21.47
   3 -13   7   78.34   32.96
  -3  13  -7  101.18   35.43
  -3  13  -7   86.70   37.31
  -3  12  10   56.65   27.28
   3 -12  -9   64.72   26.07
  -3  12   9   33.01   23.02
   3 -12  -8  183.68   40.22
  -3  12   8  360.13   47.25
   3 -12  -7  456.76   61.29
  -3  12   7  340.25  105.90
   3 -12  -6  275.65   88.12
   3 -12  -5  121.67   35.84
  -3  12   5  163.95   34.85
   3 -12  -4    9.29   27.87
  -3  12   4   -1.48   28.56
   3 -12  -3  180.21  118.76
  -3  12   3  215.24   61.61
   3 -12  -2  187.08   37.39
  -3  12   2  133.51   36.93
   3 -12  -1  328.23   71.29
  -3  12   1  410.01   62.94
   3 -12   0  431.52  163.42
  -3  12   0  597.32   89.49
   3 -12   1   29.46   19.25
  -3  12  -1   29.62   18.22
   3 -12   2  476.17   68.64
  -3  12  -2  348.59   51.20
   3 -12   3    1.48   20.49
  -3  12  -3   63.22   38.49
  -3  12  -3   55.65   26.49
   3 -12   4 1386.53  130.09
  -3  12  -4 1531.03  139.57
  -3  12  -4 1184.65  117.71
   3 -12   5  409.07   49.82
  -3  12  -5  417.34   53.55
  -3  12  -5  353.15   94.71
   3 -12   6    0.66   17.51
  -3  12  -6  -22.29   20.38
  -3  12  -6   47.80   21.82
   3 -12   7  126.23   27.85
  -3  12  -7  220.93   41.90
   3 -12   8   40.03   37.49
  -3  12  -8   -4.69   20.17
  -3  12  -8   56.26   21.54
  -3  12  -9   -2.81   19.88
  -3  11  12   82.33   57.69
  -3  11  11   60.34   33.97
  -3  11  10   72.86   39.62
   3 -11  -9   48.71   26.25
  -3  11   9   30.19   19.73
   3 -11  -8 1038.60  157.87
  -3  11   8 1196.46  119.11
  -3  11   7   48.37   34.62
   3 -11  -6   11.62   22.05
   3 -11  -5  596.10   40.72
  -3  11   5  497.90   49.54
   3 -11  -4  152.51   32.61
  -3  11   4  135.25   27.74
   3 -11  -3   41.20   36.32
  -3  11   3   56.59   23.77
   3 -11  -2  254.80   64.51
  -3  11   2  223.48   56.17
   3 -11  -1  281.64   95.10
  -3  11   1  260.68   89.45
  -3  11   0   41.01   21.52
   3 -11   1  324.54   41.33
  -3  11  -1  312.79   35.65
   3 -11   2  704.44   58.73
  -3  11  -2  585.36  155.07
  -3  11  -2  696.90  140.90
   3 -11   3  352.05  128.61
  -3  11  -3  409.08  109.48
  -3  11  -3  512.86  134.80
   3 -11   4   56.20   29.11
  -3  11  -4  124.55   31.43
  -3  11  -4   83.82   43.91
   3 -11   5   54.21   26.77
  -3  11  -5   33.56   13.34
  -3  11  -5   39.25   22.08
   3 -11   6  118.77   29.68
  -3  11  -6  134.33   31.34
  -3  11  -6  120.19   34.05
   3 -11   7  108.97   30.24
  -3  11  -7   93.32   33.01
  -3  11  -7  139.10   50.78
   3 -11   8   12.38   29.32
  -3  11  -8   32.66   19.23
  -3  11  -8   31.12   40.48
   3 -11   9  249.49   65.98
  -3  11  -9  104.44   87.60
  -3  11  -9  248.30   71.11
   3 -11  10   26.50   31.03
  -3  11 -10   20.10   16.54
  -3  11 -10   94.19   41.09
  -3  10  13   81.65   30.90
  -3  10  12   73.61   32.84
  -3  10  11  254.35   40.27
   3 -10 -10  514.98   84.32
  -3  10  10  546.19  108.67
   3 -10  -9   14.35   24.42
  -3  10   9   13.36   26.36
  -3  10   8  863.34  187.68
   3 -10  -7  392.20   32.67
  -3  10   7  480.55   55.10
   3 -10  -6   25.83   16.62
  -3  10   6   28.33   19.63
   3 -10  -5  137.85   39.37
  -3  10   5  213.51   40.36
   3 -10  -4  209.91   45.58
  -3  10   4  216.28   40.93
   3 -10  -3   44.22   24.90
  -3  10   3   93.34   43.38
   3 -10  -2   27.39    9.85
  -3  10   2   17.05   27.98
   3 -10  -1  771.27   72.44
  -3  10   1 1001.08   92.68
   3 -10   0  202.55   29.90
  -3  10   0  165.78   66.77
   3 -10   1  581.69   38.51
  -3  10  -1  386.39  141.13
   3 -10   2   54.19   17.99
  -3  10  -2   26.58   16.13
  -3  10  -2   45.42   22.34
   3 -10   3  450.86   38.40
  -3  10  -3  374.66   98.81
  -3  10  -3  465.76  140.00
   3 -10   4  178.54   79.75
  -3  10  -4  318.08   59.26
  -3  10  -4  286.03   53.84
   3 -10   5  360.12   39.92
  -3  10  -5  319.04   35.48
  -3  10  -5  385.24   87.34
   3 -10   6  149.71   53.32
  -3  10  -6   37.15   19.67
  -3  10  -6  145.50   55.01
   3 -10   7   55.78   25.46
  -3  10  -7   44.25   17.56
  -3  10  -7  -12.22   27.83
   3 -10   8   39.88   18.56
  -3  10  -8   15.97   13.70
  -3  10  -8   27.21   30.98
  -3  10  -9  396.97   47.77
  -3  10  -9  282.11  108.44
   3 -10  10  883.19   76.85
  -3  10 -10  809.39  161.37
   3 -10  11  425.65  148.65
  -3  10 -11  328.24  194.43
  -3  10 -12  217.90  129.97
  -3   9  14  -13.76   31.06
  -3   9  13 1806.16  162.36
  -3   9  12   28.36   31.37
   3  -9 -11  123.75   80.63
  -3   9  11  134.69   42.40
  -3   9  10  518.69   87.34
   3  -9  -9  307.41   59.61
  -3   9   9  483.78   67.22
   3  -9  -8   -0.02   17.61
  -3   9   8   44.35   39.23
   3  -9  -7  873.43   39.92
  -3   9   7  880.04   55.80
   3  -9  -6 2652.46  109.04
  -3   9   6 2563.37  133.33
   3  -9  -5  504.63   36.68
  -3   9   5  649.77  129.87
   3  -9  -4   20.61   22.84
  -3   9   4   34.69   11.38
   3  -9  -3  831.02   86.40
  -3   9   3  671.75   45.88
   3  -9  -2  922.47  113.47
  -3   9   2  995.07   81.24
   3  -9  -1  271.94   61.49
  -3   9   1  387.07   75.66
   3  -9   0   45.04   23.84
  -3   9   0   25.90   23.21
   3  -9   1  856.50   71.76
  -3   9  -1  854.91   69.56
  -3   9  -1  928.53  172.76
   3  -9   2  429.70   40.95
  -3   9  -2  439.81   70.21
  -3   9  -2  410.44   82.60
   3  -9   3 1194.31  109.59
  -3   9  -3 1271.18  112.34
  -3   9  -3 1137.01  120.92
   3  -9   4  696.95   87.89
  -3   9  -4  752.96  138.07
  -3   9  -4  627.60   51.98
   3  -9   5  341.39  118.77
  -3   9  -5  386.80   93.55
  -3   9  -5  328.54  105.51
   3  -9   6  113.38   26.23
  -3   9  -6   54.97   17.72
  -3   9  -6   52.03   19.22
   3  -9   7   12.39   20.77
  -3   9  -7   32.71   19.23
  -3   9  -7   12.55   22.23
   3  -9   8   33.95   28.41
  -3   9  -8   36.26   21.57
  -3   9  -8   -4.16   24.31
   3  -9   9   51.61   29.24
  -3   9  -9   39.62   15.84
  -3   9  -9   92.79   30.13
   3  -9  10   -2.44   23.58
  -3   9 -10    4.47    9.64
  -3   9 -10   -0.09   32.51
   3  -9  11  353.60  183.06
  -3   9 -11  470.14   54.20
  -3   9 -12  270.66  148.40
   3  -9  13  385.82  128.50
  -3   9 -13  377.65  161.00
  -3   8  14   67.49   16.23
  -3   8  13   24.87   16.61
  -3   8  12   66.43   36.35
   3  -8 -11  250.07   58.32
  -3   8  11  279.74   98.04
   3  -8 -10   17.57   16.53
  -3   8  10   42.47   19.56
  -3   8   9   20.92   25.66
   3  -8  -8   19.69   15.65
  -3   8   8   49.14   32.03
  -3   8   8   13.40    8.58
  -3   8   7  550.53   98.70
  -3   8   7  259.53   74.11
   3  -8  -6 3541.66  212.10
  -3   8   6 3809.15  229.33
   3  -8  -5   22.62   26.16
  -3   8   5   22.88   12.17
  -3   8   5   74.22   22.99
   3  -8  -4  361.83   31.26
  -3   8   4  469.81   39.30
  -3   8   4  231.42   51.61
   3  -8  -3 1672.80  132.43
  -3   8   3 2173.02   85.68
   3  -8  -2   19.21   12.73
  -3   8   2   25.88   20.36
   3  -8  -1  488.24   41.46
  -3   8   1  509.99   30.79
   3  -8   0  317.52   74.65
  -3   8   0  288.45   77.91
   3  -8   1  414.69   98.83
  -3   8  -1  365.15   37.63
  -3   8  -1  491.33   90.69
   3  -8   2  313.26   53.98
  -3   8  -2  292.46   28.95
  -3   8  -2  366.04   61.71
   3  -8   3   28.17   13.66
  -3   8  -3   -3.44   15.46
  -3   8  -3   15.14   17.90
   3  -8   4  138.77   60.60
  -3   8  -4  179.80   51.46
   3  -8   5   68.45   31.76
  -3   8  -5   17.67   10.75
  -3   8  -5   85.70   31.11
   3  -8   6  141.27   28.08
  -3   8  -6  159.81   53.71
  -3   8  -6  134.93   30.50
   3  -8   7   33.81   23.30
  -3   8  -7    9.98   12.16
  -3   8  -7   12.20   13.64
   3  -8   8    9.13   13.19
  -3   8  -8   18.81    9.73
  -3   8  -8   16.20   12.96
   3  -8   9  132.32   43.14
  -3   8  -9  138.46   37.60
  -3   8  -9   84.09   27.22
   3  -8  10  439.54  112.77
  -3   8 -10  558.25   31.34
  -3   8 -10  561.16  128.93
   3  -8  11 1223.50  149.74
  -3   8 -11 1377.56   73.84
   3  -8  12   48.65   39.91
  -3   8 -12    4.96   12.21
  -3   8 -12   20.90   31.81
   3  -8  13   15.23   22.04
  -3   8 -13   33.86   19.90
   3  -8  14   17.22   22.51
  -3   8 -14   17.08   23.80
  -3   7  15   88.21   62.73
  -3   7  14   22.91   19.06
  -3   7  13   16.33   29.84
  -3   7  12   23.20   29.86
   3  -7 -11   56.01   29.40
  -3   7  11   86.84   35.15
  -3   7  10   57.58   32.50
   3  -7  -9 2898.43  111.97
  -3   7   9 2823.76  126.17
  -3   7   8  244.60   39.36
  -3   7   8  427.65   22.62
   3  -7  -7 3737.90  151.41
  -3   7   7 3089.48  140.07
   3  -7  -6   34.75   21.93
  -3   7   6   26.61   17.88
  -3   7   6   21.74   13.11
   3  -7  -5 2268.09   90.23
  -3   7   5 1979.24   90.12
   3  -7  -4  462.48   88.49
  -3   7   4  370.49   77.98
   3  -7  -3  443.26   92.94
  -3   7   3  395.80  113.30
  -3   7   3  338.16   67.31
   3  -7  -2  287.16   32.36
  -3   7   2  184.51   35.30
  -3   7   2  237.44   24.56
   3  -7  -1 2604.74  130.55
  -3   7   1 2116.88  110.80
  -3   7   1 2196.12  109.86
   3  -7   0 2202.06  111.63
  -3   7   0 2492.75  125.41
   3  -7   1  125.21   35.13
   3  -7   1  187.22   32.83
  -3   7  -1  176.31   34.73
  -3   7  -1  212.66   61.26
   3  -7   2   -9.26   19.14
   3  -7   2   12.06   10.75
  -3   7  -2   24.44   11.70
  -3   7  -2   34.17   17.58
   3  -7   3   37.05   14.10
   3  -7   3   18.84   11.99
  -3   7  -3   30.45   14.11
  -3   7  -3   39.42   29.84
   3  -7   4  103.56   28.17
   3  -7   4   56.52   18.73
  -3   7  -4   62.60   17.81
  -3   7  -4   67.68   24.88
   3  -7   5 9285.83  225.44
  -3   7  -5 8128.72  191.43
  -3   7  -5 8386.15  214.30
   3  -7   610730.94  256.88
  -3   7  -613190.81  295.84
  -3   7  -612296.22  319.06
   3  -7   7 1703.41  138.17
   3  -7   7 1588.62  111.31
  -3   7  -7 1729.60  120.83
  -3   7  -7 2014.40  239.36
   3  -7   8   19.27   14.64
   3  -7   8   19.83   15.26
  -3   7  -8   28.20   14.52
  -3   7  -8   48.93   18.05
   3  -7   9  222.22   61.99
  -3   7  -9  152.33   43.16
  -3   7  -9  145.18   35.39
   3  -7  10  338.60  110.10
  -3   7 -10  373.81   96.20
  -3   7 -10  313.62   89.25
   3  -7  11   30.73   28.40
  -3   7 -11   59.36   19.67
   3  -7  12   88.19   37.21
  -3   7 -12   83.86   35.86
  -3   7 -12  175.43   62.16
   3  -7  13   61.67   34.85
  -3   7 -13   -3.73   14.37
  -3   7 -13   25.94   34.94
   3  -7  14  127.67   35.96
  -3   7 -14  171.13   49.37
   3  -7  15   47.62   24.49
  -3   7 -15   44.56   35.61
  -3   6  16   85.29   31.58
  -3   6  15   56.48   22.95
  -3   6  14   17.67   21.10
  -3   6  13  139.76   32.23
  -3   6  12   65.01   27.58
   3  -6 -11  764.17   45.56
  -3   6  11  856.64  100.09
   3  -6 -10  250.81   81.34
  -3   6  10  535.10  108.17
  -3   6  10  362.19   45.02
   3  -6  -9   13.59   12.90
  -3   6   9   24.86   24.67
   3  -6  -8  192.47   21.89
  -3   6   8  167.71   29.58
  -3   6   8  182.79   22.00
   3  -6  -7 2830.52   79.64
  -3   6   7 2737.28  119.70
  -3   6   7 2672.72   76.72
   3  -6  -6  528.73   24.98
  -3   6   6  469.92   36.69
  -3   6   6  561.91   31.60
   3  -6  -5    9.75   11.21
  -3   6   5   52.41   27.17
  -3   6   5   16.02    6.73
   3  -6  -4  469.28   44.01
  -3   6   4  596.62  123.56
  -3   6   4  478.70   55.13
   3  -6  -3 1026.50  107.19
  -3   6   3  883.95   76.74
  -3   6   3  882.64   84.83
   3  -6  -2 3446.04  138.99
   3  -6  -2 3401.21  160.38
  -3   6   2 3570.39  148.76
  -3   6   2 3358.99  134.55
   3  -6  -1   -3.06   16.32
   3  -6  -1   13.97   19.74
   3  -6  -1    1.27   15.21
  -3   6   1   23.13   12.09
  -3   6   1   17.52    9.96
   3  -6   0 1307.09  131.20
   3  -6   0  780.66  129.88
   3  -6   0  643.70  146.32
  -3   6   0 1131.61  175.53
  -3   6   0  883.79   60.53
   3  -6   1  487.73   87.76
   3  -6   1  493.00   32.54
   3  -6   1  676.04  116.74
  -3   6  -1  514.04   76.68
  -3   6  -1  629.30  102.97
  -3   6  -1  561.87   41.73
   3  -6   2   13.20   17.74
  -3   6  -2    2.22   12.61
  -3   6  -2   15.29   11.00
  -3   6  -2   40.01   21.63
   3  -6   3  584.97  118.84
   3  -6   3  597.43   52.40
  -3   6  -3  725.53   61.12
  -3   6  -3  510.91   53.89
   3  -6   4 1710.67  110.95
   3  -6   4 1900.97   93.81
  -3   6  -4 1722.45   86.98
  -3   6  -4 1811.15  100.30
   3  -6   5  728.51   83.71
  -3   6  -5  597.94  104.42
  -3   6  -5  701.88  147.88
   3  -6   6   33.73   15.39
  -3   6  -6   36.73   15.31
  -3   6  -6   49.68   24.52
   3  -6   7 5063.83  138.28
   3  -6   7 4461.32  114.01
  -3   6  -7 4744.60  118.01
   3  -6   8 1770.24  138.41
   3  -6   8 1771.80  121.88
  -3   6  -8 1787.61  132.41
  -3   6  -8 1804.30  146.69
   3  -6   9   92.71   28.07
  -3   6  -9   55.21   25.29
  -3   6  -9   92.09   34.48
   3  -6  10  223.49   48.55
  -3   6 -10  188.02   42.37
  -3   6 -10  102.37   32.05
   3  -6  11  800.62   61.70
  -3   6 -11  854.59   52.57
  -3   6 -11  794.42  105.66
   3  -6  12  189.48   80.55
  -3   6 -12  184.97   66.34
  -3   6 -12  333.67  106.30
   3  -6  13  213.98   79.34
  -3   6 -13  188.81   77.69
  -3   6 -13  263.50   61.65
   3  -6  14   21.49   18.59
  -3   6 -14   16.73   26.45
   3  -6  15  120.93   40.46
  -3   6 -15   64.53   89.57
  -3   5  16   92.91   23.15
  -3   5  15  -24.43   25.94
  -3   5  14   42.84   23.93
  -3   5  13  167.18   35.36
   3  -5 -12   33.17   13.50
  -3   5  12   29.38   23.34
   3  -5 -11  264.53   17.47
  -3   5  11  247.11   33.88
   3  -5 -10 1146.17   96.11
  -3   5  10 1163.57  108.27
  -3   5  10 1207.96   99.02
   3  -5  -9 1148.91   80.71
  -3   5   9 1014.68   82.49
  -3   5   9 1124.94   77.02
   3  -5  -8 1276.44   92.61
  -3   5   8 1449.80  104.97
  -3   5   8 1249.11   80.64
   3  -5  -7  247.24   46.92
  -3   5   7  176.22   26.83
  -3   5   7  251.16   43.41
   3  -5  -6  251.17   23.63
  -3   5   6  318.45   35.10
  -3   5   6  259.37   35.21
   3  -5  -5 1970.24   82.10
  -3   5   5 1979.63  114.23
  -3   5   5 2014.04   81.58
   3  -5  -4 1374.73   82.84
  -3   5   4 1330.51   98.73
  -3   5   4 1193.14   78.44
   3  -5  -3   39.50   12.96
   3  -5  -3   66.71   22.54
   3  -5  -3   33.56   11.02
  -3   5   3   54.15   11.82
  -3   5   3   72.44   24.45
   3  -5  -2  424.18   35.83
   3  -5  -2  326.84   69.06
  -3   5   2  346.28   30.99
  -3   5   2  404.40   30.76
   3  -5  -1 8999.06  314.56
   3  -5  -1 8138.18  293.24
   3  -5  -1 8596.07  303.20
  -3   5   1 8328.54  287.79
  -3   5   1 8424.64  305.35
   3  -5   0  147.30   23.09
   3  -5   0   39.37   12.46
   3  -5   0   23.87   13.69
  -3   5   0   89.77   22.95
  -3   5   0   50.90   16.61
   3  -5   1   33.76   11.11
   3  -5   1   60.75   10.96
  -3   5  -1   48.45   10.22
  -3   5  -1   32.79   12.59
  -3   5  -1   96.54   20.27
   3  -5   2   97.59   29.42
   3  -5   2   85.11   20.98
   3  -5   2   70.63   24.43
  -3   5  -2   69.95   15.10
  -3   5  -2  128.84   31.05
  -3   5  -2  114.12   26.42
   3  -5   3 9061.24  435.00
   3  -5   3 8277.71  395.56
  -3   5  -3 8972.38  425.49
  -3   5  -3 9053.40  435.42
  -3   5  -3 9717.30  461.73
   3  -5   4  682.57  114.69
   3  -5   4  792.13   49.92
   3  -5   4  933.24   63.98
  -3   5  -4  707.85   48.71
  -3   5  -4  716.76   53.35
  -3   5  -4  664.56   43.31
   3  -5   5  689.04   60.97
   3  -5   5  653.43   53.06
  -3   5  -5  584.40   49.38
  -3   5  -5  811.01  140.80
   3  -5   6   43.83   20.16
   3  -5   6   62.49   14.01
  -3   5  -6   61.54   17.21
  -3   5  -6  102.69   29.09
   3  -5   7   24.68   16.19
   3  -5   7   30.53   12.73
  -3   5  -7   29.58   10.25
  -3   5  -7   99.77   34.46
   3  -5   8 2741.84   90.25
  -3   5  -8 2803.43   75.78
  -3   5  -8 2692.18  106.81
   3  -5   9   30.21   23.85
  -3   5  -9   24.41   10.41
  -3   5  -9   47.73   29.30
   3  -5  10  116.16   29.42
   3  -5  10   64.37   26.83
  -3   5 -10  119.31   28.18
  -3   5 -10   87.48   38.50
   3  -5  11   14.75   17.31
  -3   5 -11   16.22   14.22
  -3   5 -11   80.46   38.93
   3  -5  12  125.77   29.90
  -3   5 -12  102.42   34.63
  -3   5 -12  126.11   35.99
   3  -5  13   29.52   28.07
  -3   5 -13   26.64   15.41
  -3   5 -13   -7.37   24.21
   3  -5  14  107.89   33.29
  -3   5 -14  103.83   36.14
   3  -5  15   30.63   27.32
  -3   5 -15   82.65   20.45
   3  -5  16  130.62   80.95
  -3   5 -16  330.81   70.80
   3  -4 -16  431.80   53.92
  -3   4  15   17.36   18.02
  -3   4  14   58.38   26.16
  -3   4  13  674.75  150.26
  -3   4  12  649.97   86.09
  -3   4  11 3657.73  152.28
  -3   4  11 3333.53  114.70
  -3   4  11 3186.31  108.83
   3  -4 -10   99.51   24.76
  -3   4  10   54.93   19.72
   3  -4  -9   16.24    8.42
  -3   4   9   18.26   20.51
  -3   4   9    6.53    3.43
   3  -4  -8 1488.83   58.32
  -3   4   8 1366.82  200.21
  -3   4   8 1464.74  217.69
   3  -4  -7  759.86   68.66
  -3   4   7  902.97   87.88
  -3   4   7  839.32   73.76
   3  -4  -6  897.06   70.72
  -3   4   6  882.76   83.27
  -3   4   6  939.88   71.28
   3  -4  -5   20.80   11.17
   3  -4  -5   48.38   15.75
  -3   4   5   54.76   21.47
  -3   4   5   28.91   14.31
   3  -4  -4 2358.90  120.92
   3  -4  -4 1955.11  105.06
  -3   4   4 2323.37  124.12
  -3   4   4 2218.01  110.97
   3  -4  -3   30.33   12.55
   3  -4  -3    9.70   14.98
   3  -4  -3   15.92   13.11
  -3   4   3   23.23    7.17
  -3   4   3   47.84   21.60
   3  -4  -2  929.52   55.36
   3  -4  -2  956.00   61.37
   3  -4  -2  866.68   69.66
  -3   4   2  993.92   57.06
  -3   4   2  858.19   68.47
   3  -4  -1 1488.30   83.05
   3  -4  -1 1629.11   92.54
   3  -4  -1 1727.69   99.71
  -3   4   1 1620.94   89.11
  -3   4   1 1678.14   96.49
   3  -4   0  487.28   78.19
   3  -4   0  443.22   30.73
  -3   4   0  506.47   33.97
  -3   4   0  434.77   28.33
  -3   4   0  529.44   82.29
   3  -4   1 2949.04  157.74
   3  -4   1 2640.07  142.33
  -3   4  -1 2709.21  145.70
  -3   4  -1 2454.18  131.48
  -3   4  -1 2493.08  147.55
   3  -4   2  291.54   59.51
   3  -4   2  324.08   50.34
   3  -4   2  372.38   35.48
  -3   4  -2  301.25   22.93
  -3   4  -2  297.43   26.31
  -3   4  -2  380.90   31.91
   3  -4   3 5007.73   92.96
   3  -4   3 5157.26  105.84
   3  -4   3 4968.58  133.04
  -3   4  -3 5224.58  104.90
  -3   4  -3 4838.27  107.10
   3  -4   4 6458.21  229.35
   3  -4   4 6666.55  229.15
   3  -4   4 6422.71  229.73
  -3   4  -4 5320.78  195.40
  -3   4  -4 6066.67  213.23
   3  -4   5 6101.50  219.01
   3  -4   5 6195.20  213.93
   3  -4   5 5613.29  204.07
  -3   4  -5 6069.76  222.25
  -3   4  -5 6082.67  210.83
   3  -4   6   82.76   16.99
   3  -4   6  119.12   25.58
   3  -4   6  106.53   24.53
  -3   4  -6  174.39   37.12
  -3   4  -6   75.58   32.22
  -3   4  -6  109.28   14.15
   3  -4   7   25.81   20.12
   3  -4   7   21.84    8.84
  -3   4  -7   33.92    8.52
  -3   4  -7   10.32   19.82
   3  -4   8   26.53   20.17
  -3   4  -8   17.90    8.20
  -3   4  -8   59.80   35.12
   3  -4   9  675.39   37.41
   3  -4   9  624.05   44.12
  -3   4  -9  687.89   32.08
  -3   4  -9  854.50  182.49
   3  -4  10   39.69   21.86
  -3   4 -10   25.35   16.66
   3  -4  11    8.24    8.13
   3  -4  11   -2.71   10.34
  -3   4 -11    3.59    5.44
  -3   4 -11   19.89   21.83
   3  -4  12   15.75   13.21
  -3   4 -12   23.24   10.87
  -3   4 -12   32.60   18.67
   3  -4  13  421.10  108.92
  -3   4 -13  331.28   21.89
  -3   4 -13  305.41  117.18
   3  -4  14   36.46   27.81
  -3   4 -14    4.83    7.48
  -3   4 -14   -1.29   25.69
  -3   4 -15  294.13  144.91
  -3   4 -16   51.29   37.94
  -3   4 -17  238.06   56.28
   3  -3 -17  794.51  127.04
   3  -3 -16  488.95   93.61
   3  -3 -15  612.75   59.11
   3  -3 -14  217.95   27.80
  -3   3  13   -4.60   21.15
  -3   3  12  283.28   45.01
  -3   3  11   27.93   29.76
  -3   3  10  157.34   38.91
  -3   3  10  206.77   19.17
   3  -3  -9 2171.13   74.89
  -3   3   9 2217.62  113.47
   3  -3  -8   87.36   17.03
  -3   3   8  122.75   35.18
  -3   3   8  105.53   21.03
   3  -3  -7  548.89   42.80
  -3   3   7  553.36   52.99
  -3   3   7  533.67   44.05
   3  -3  -6  147.65   21.62
   3  -3  -6  158.66   24.49
  -3   3   6  171.71   25.66
  -3   3   6  120.03   22.33
   3  -3  -514005.08  470.40
  -3   3   515254.64  524.12
   3  -3  -4 5967.63  104.05
  -3   3   4 5833.47  120.72
  -3   3   4 5853.08  100.10
   3  -3  -3  262.82   35.41
   3  -3  -3  254.42   47.92
  -3   3   3  286.80   45.31
  -3   3   3  237.60   22.75
   3  -3  -2  320.72   53.17
   3  -3  -2  289.70   48.91
   3  -3  -2  261.75   53.59
  -3   3   2  308.12   25.12
  -3   3   2  278.40   64.36
   3  -3  -1 1579.29   89.71
   3  -3  -1 1528.34   88.28
   3  -3  -1 1832.44  133.94
  -3   3   1 1509.81   86.21
  -3   3   1 1669.78   97.34
   3  -3   0   74.84   17.08
   3  -3   0   25.88   11.79
   3  -3   0   67.28   15.90
  -3   3   0    9.85   17.01
  -3   3   0   22.96   12.26
  -3   3   0   26.46   11.71
   3  -3   1  574.89   64.35
   3  -3   1  476.31   52.91
   3  -3   1  515.55   43.89
  -3   3  -1  464.40   39.07
  -3   3  -1  554.31  106.10
  -3   3  -1  470.27   43.36
   3  -3   2 3234.00  181.47
   3  -3   2 2846.88  157.09
   3  -3   2 2561.88  143.33
  -3   3  -2 2596.82  144.37
  -3   3  -2 3075.51  175.98
  -3   3  -2 3011.59  165.33
   3  -3   3 3662.40  204.54
   3  -3   3 3654.60  197.94
   3  -3   3 3588.17  198.63
  -3   3  -3 3551.43  195.98
  -3   3  -3 3369.39  190.15
  -3   3  -3 3464.71  188.91
   3  -3   4 1112.14   65.87
   3  -3   4 1122.10   61.67
  -3   3  -4 1093.67   60.47
  -3   3  -4 1113.71   72.05
   3  -3   5 8865.68  182.92
  -3   3  -5 8995.82  150.96
  -3   3  -5 8691.26  180.20
  -3   3  -5 9320.94  168.91
   3  -3   6 7643.12  271.31
   3  -3   6 7604.99  258.88
   3  -3   6 7470.12  263.47
  -3   3  -6 7290.27  256.26
  -3   3  -6 8553.03  304.02
  -3   3  -6 7861.19  269.70
   3  -3   7 2644.22  136.06
   3  -3   7 2689.07  130.19
   3  -3   7 2462.36  144.32
  -3   3  -7 3015.55  159.43
  -3   3  -7 2918.34  141.10
   3  -3   8  974.01   85.76
   3  -3   8  808.63   62.37
  -3   3  -8  824.85   63.78
  -3   3  -8  727.45   63.47
   3  -3   9   32.80   21.96
   3  -3   9    8.84    7.75
  -3   3  -9   32.64   14.06
  -3   3  -9    4.76   18.60
   3  -3  10  427.07   75.62
   3  -3  10  375.05   19.75
  -3   3 -10  403.87   17.48
  -3   3 -10  446.41   51.15
   3  -3  11  264.00   36.25
  -3   3 -11  229.94   20.69
  -3   3 -11  200.38   56.48
  -3   3 -11  335.56   37.51
   3  -3  12 2328.11  101.82
  -3   3 -12 2167.05   86.95
  -3   3 -12 1910.28   76.38
  -3   3 -12 2635.96  122.36
   3  -3  13  573.98  135.40
  -3   3 -13  496.32   23.54
  -3   3 -13  485.14  154.03
   3  -3  14  123.19   43.78
  -3   3 -14  125.39   20.05
  -3   3 -14  127.04   37.62
   3  -3  15   71.29   26.54
  -3   3 -15  107.94   48.12
   3  -3  16   29.59   29.81
  -3   3 -16   71.48   38.64
   3  -3  17   39.60   21.07
  -3   3 -17  114.85   32.28
   3  -2 -17  878.99  138.36
   3  -2 -16   10.15   19.18
   3  -2 -15   93.99   19.71
   3  -2 -14  -34.17   22.57
   3  -2 -13   97.19   28.65
  -3   2  12  792.58   77.90
  -3   2  11   39.80   22.60
  -3   2  10 1926.50   84.65
  -3   2   9  162.18   32.48
  -3   2   8  805.15  122.73
   3  -2  -7  193.73   32.81
  -3   2   7  186.31   48.22
   3  -2  -6   64.58   11.04
  -3   2   6   30.59   16.55
  -3   2   6   57.82    7.69
   3  -2  -5 1699.15   88.45
   3  -2  -5 1605.85   91.30
  -3   2   5 1494.03   91.98
  -3   2   5 1686.77   87.11
   3  -2  -410009.68  160.50
   3  -2  -4 9330.51  168.65
  -3   2   410135.36  185.47
  -3   2   410033.22  159.16
   3  -2  -3 1769.88   97.98
   3  -2  -3 1937.41  111.71
  -3   2   3 1839.22  108.20
  -3   2   3 1870.53  102.09
   3  -2  -2 1982.90  112.24
   3  -2  -2 1983.31  112.47
   3  -2  -2 2030.47  116.00
  -3   2   2 2168.12  118.49
  -3   2   2 2173.02  123.40
   3  -2  -1 3718.59  201.30
   3  -2  -1 3349.57  134.21
   3  -2  -1 3512.90  143.47
  -3   2   1 3529.71  191.20
  -3   2   1 3507.15  141.43
   3  -2   0 6764.70  128.12
   3  -2   0 6257.38   58.51
   3  -2   0 6574.50   71.54
  -3   2   0 6965.17  131.11
  -3   2   0 6907.95  133.97
  -3   2   0 6719.95  136.11
   3  -2   1 2181.69   92.82
   3  -2   1 2022.52   91.01
   3  -2   1 2100.03   87.33
  -3   2  -1 2077.59   85.50
  -3   2  -1 1975.36   86.20
  -3   2  -1 2115.72   86.99
   3  -2   2  424.59   36.18
   3  -2   2  438.69   35.29
   3  -2   2  619.24   90.48
  -3   2  -2  537.90   83.55
  -3   2  -2  430.11   34.73
  -3   2  -2  577.55  104.32
   3  -2   3 5246.50  104.66
   3  -2   3 5350.72   93.65
   3  -2   3 5668.07  109.64
  -3   2  -3 5013.92   96.71
  -3   2  -3 5311.79  109.24
  -3   2  -3 5312.70   99.03
   3  -2   4    5.22   15.01
   3  -2   4    0.90    6.57
   3  -2   4   18.35   21.45
  -3   2  -4   25.86   12.37
  -3   2  -4   44.53   21.15
  -3   2  -4   16.20    9.17
   3  -2   5  447.25   67.74
   3  -2   5  350.46   19.42
   3  -2   5  314.99   72.87
   3  -2   5  442.22   78.62
  -3   2  -5  478.48  107.11
  -3   2  -5  353.62   24.84
   3  -2   6  817.10  100.35
   3  -2   6  661.13   37.44
   3  -2   6  677.06  101.02
   3  -2   6  698.34   42.16
  -3   2  -6  695.38   34.92
  -3   2  -6  623.84   41.20
   3  -2   7  402.26   53.21
   3  -2   7  436.93   29.42
   3  -2   7  261.85   52.17
   3  -2   7  504.50   79.90
  -3   2  -7  408.45  105.14
  -3   2  -7  368.34   28.46
   3  -2   8 1540.10   52.18
   3  -2   8 1628.17   28.57
   3  -2   8 1681.26   75.86
  -3   2  -8 1771.26   70.47
  -3   2  -8 1595.45   51.27
   3  -2   9  971.41   88.16
  -3   2  -9  827.83   74.94
  -3   2  -9  908.47   98.03
  -3   2  -9  845.40   79.71
   3  -2  10  106.77   27.19
  -3   2 -10  119.81   19.83
  -3   2 -10   53.83   14.50
  -3   2 -10  105.55   31.95
   3  -2  11  538.69   96.64
  -3   2 -11  487.73   32.66
  -3   2 -11  437.00   22.00
  -3   2 -11  610.78  104.83
   3  -2  12  215.92   50.80
  -3   2 -12  162.92   14.37
  -3   2 -12  131.37   30.81
  -3   2 -12  225.37   54.52
   3  -2  13  121.85   36.27
  -3   2 -13   89.42   20.56
  -3   2 -13   68.81   14.81
  -3   2 -13   75.83   30.13
   3  -2  14   23.95   11.64
  -3   2 -14   74.94   20.26
   3  -2  15 2827.18  139.29
  -3   2 -15 2857.41  128.70
  -3   2 -15 3054.29  157.55
  -3   2 -16  523.51  134.72
   3  -2  17  798.62   80.58
  -3   2 -17  739.79  176.91
  -3   2 -18   40.96   32.69
   3  -1 -17  786.90  126.07
   3  -1 -16  274.05   91.17
   3  -1 -15  498.23  106.40
   3  -1 -14  101.32   28.45
   3  -1 -13  622.42  127.54
   3  -1 -12  225.73   41.82
  -3   1  12  339.50   14.24
   3  -1 -11  302.80   36.23
   3  -1 -10   21.38   20.73
  -3   1   9  299.90   54.33
  -3   1   8 1500.29  196.28
   3  -1  -7  841.18   59.91
  -3   1   7  947.37  133.73
   3  -1  -6 1481.57   86.95
  -3   1   6 1640.54   91.46
  -3   1   5   39.63   14.19
   3  -1  -4 4212.12   89.69
  -3   1   4 4125.04   92.43
   3  -1  -3   81.88   15.20
   3  -1  -3   81.39   11.28
   3  -1  -3   65.70    9.79
  -3   1   3   45.57   11.93
   3  -1  -2 7451.16  135.97
   3  -1  -2 7242.08  141.58
   3  -1  -2 7994.78  142.56
  -3   1   2 7538.50  147.42
   3  -1  -1 1403.09   63.74
   3  -1  -1 1330.99   29.42
   3  -1  -1 1264.16   97.46
  -3   1   1 1587.19   69.02
   3  -1   0  291.61   23.07
   3  -1   0  236.85   18.29
   3  -1   0  194.49   16.53
   3  -1   0  326.17   52.77
  -3   1   0  291.34   29.18
  -3   1   0  264.39   23.95
   3  -1   1  332.76   17.11
   3  -1   1  335.75   14.03
   3  -1   1  353.27   67.87
   3  -1   1  323.08   24.50
  -3   1  -1  293.89   24.52
  -3   1  -1  312.73   23.36
   3  -1   2  117.99   27.26
   3  -1   2   89.26   19.37
   3  -1   2   85.26   19.89
  -3   1  -2  110.40   24.29
  -3   1  -2  151.90   22.02
   3  -1   3  492.18   41.60
   3  -1   3  587.87   45.17
   3  -1   3  683.40  103.43
   3  -1   3  509.07   43.26
  -3   1  -3  561.66   47.64
  -3   1  -3  584.55   44.92
   3  -1   4   22.47   13.08
   3  -1   4   30.91    5.66
   3  -1   4   18.67   15.83
   3  -1   4   27.60   21.33
  -3   1  -4   65.14   10.81
  -3   1  -4   44.67    7.51
   3  -1   5  560.45   63.60
   3  -1   5  554.64   43.93
   3  -1   5  473.54   86.58
   3  -1   5  561.66   49.93
  -3   1  -5  581.34   77.51
  -3   1  -5  533.43   39.76
   3  -1   6 2096.36  115.53
   3  -1   6 2210.28  114.10
   3  -1   6 2148.54  128.60
   3  -1   6 2366.79  130.00
  -3   1  -6 2475.35  137.69
  -3   1  -6 2177.95  112.79
   3  -1   7 2514.12  132.43
   3  -1   7 2631.47  140.24
  -3   1  -7 2566.64  124.84
  -3   1  -7 2631.73  138.36
  -3   1  -7 2597.40  128.49
   3  -1   8  672.99   47.76
   3  -1   8  718.27   49.95
   3  -1   8  610.65  110.28
  -3   1  -8  765.84   45.22
  -3   1  -8  728.68   54.44
  -3   1  -8  738.18   44.22
   3  -1   9   39.08   19.03
   3  -1   9   55.21   18.26
  -3   1  -9   62.73   11.28
  -3   1  -9   58.61   25.46
   3  -1  10   51.63   18.12
  -3   1 -10   17.41    6.46
  -3   1 -10   14.62    8.36
  -3   1 -10   30.10   18.57
   3  -1  11  117.82   17.79
  -3   1 -11   66.95   13.35
  -3   1 -11   88.12   25.36
  -3   1 -11  128.81   23.81
   3  -1  12 1228.53   94.03
  -3   1 -12 1091.36   77.30
  -3   1 -12 1002.82   83.84
   3  -1  13  894.02   81.22
  -3   1 -13  923.21   91.73
   3  -1  14    0.53   20.96
  -3   1 -14   17.54    7.28
  -3   1 -14   23.55   25.00
   3  -1  15  150.06   65.55
  -3   1 -15  117.42   17.28
  -3   1 -15   92.23   41.08
   3  -1  16   33.77   29.78
  -3   1 -16   33.53   37.20
   3  -1  17  183.37   39.45
  -3   1 -17  220.35   46.91
   3   0 -17  255.51   55.84
   3   0 -17  297.43   59.52
   3   0 -16   59.36   49.05
   3   0 -16  155.91   39.07
   3   0 -15  189.67   36.97
   3   0 -14   26.48   17.67
   3   0 -13   -1.66   17.48
   3   0 -12  602.70   40.13
  -3   0  12  609.87   16.42
  -3   0  12  624.80   30.27
   3   0 -11   23.94   17.59
  -3   0  11   22.44    8.61
  -3   0  11   12.04    5.88
   3   0 -10   58.56   19.72
  -3   0  10   32.15    7.34
  -3   0  10   50.99   10.11
   3   0  -9  141.36   33.71
  -3   0   9  106.46   19.35
   3   0  -8 2624.92  114.12
   3   0  -7 1741.30  134.01
   3   0  -7 1708.61   92.47
   3   0  -6 6553.65  130.42
  -3   0   6 6214.37  127.39
   3   0  -534365.64  550.10
  -3   0   536194.35  581.81
   3   0  -3 7993.41  136.85
   3   0  -3 8228.64  159.20
   3   0  -3 8905.10  152.13
  -3   0   3 8680.90  168.65
   3   0  -2   18.75    4.47
   3   0  -2   49.21   19.67
   3   0  -2   16.76    5.24
  -3   0   2   25.67    7.18
   3   0  -1  674.17   52.50
   3   0  -1  559.91   45.31
   3   0  -1  632.80   57.68
   3   0  -1  633.09   48.48
  -3   0   1  531.35   43.68
   3   0   0    8.66    8.60
   3   0   0   14.48   11.02
   3   0   0   20.77    7.15
  -3   0   0   25.85   10.41
  -3   0   0   27.61   12.95
   3   0   1  401.91   33.90
   3   0   1  421.51   43.69
   3   0   1  410.36   35.38
  -3   0  -1  267.46   59.23
  -3   0  -1  419.36   36.68
  -3   0  -1  372.24   30.37
   3   0   2  725.14   57.63
   3   0   2  859.48   64.80
   3   0   2  869.62   72.58
  -3   0  -2  848.25   64.75
  -3   0  -2  775.92   62.76
  -3   0  -2 1063.80   92.11
   3   0   3  864.49   64.63
   3   0   3  962.83   91.11
   3   0   3  842.24   66.91
  -3   0  -3 1071.33   84.41
  -3   0  -3  863.08   70.05
   3   0   4   30.63   20.49
   3   0   4   54.00   11.95
  -3   0  -4   72.67   22.88
   3   0   5 1068.51   85.06
   3   0   5  908.78   73.21
   3   0   5 1013.78   78.64
  -3   0  -5 1014.30   79.50
   3   0   6 1332.55   80.10
   3   0   6 1166.36   92.00
   3   0   6 1250.76   85.89
  -3   0  -6 1241.40   76.76
  -3   0  -6 1175.58   85.57
   3   0   7 2732.20  151.07
   3   0   7 2847.09  154.22
  -3   0  -7 2700.65  139.18
  -3   0  -7 2739.43  141.33
  -3   0  -7 2687.98  148.75
   3   0   8 3919.07  150.20
   3   0   8 3392.76  127.24
  -3   0  -8 3834.97  132.53
  -3   0  -8 4044.24  138.52
  -3   0  -8 4028.12  152.21
   3   0   9 2957.20  128.38
   3   0   9 2946.64  123.59
  -3   0  -9 2696.51  104.54
  -3   0  -9 2758.98  105.75
  -3   0  -9 2676.90  117.91
   3   0  10   97.45   23.59
  -3   0 -10   83.09   27.99
  -3   0 -10   88.01   20.19
  -3   0 -10   91.75   31.21
   3   0  11 1360.63   93.42
  -3   0 -11 1443.26  214.37
  -3   0 -11 1446.59  215.40
  -3   0 -11 1434.40  104.30
   3   0  12   87.78   18.43
  -3   0 -12   95.49   25.39
  -3   0 -12  123.81   30.89
   3   0  13   16.32   18.58
  -3   0 -13   12.98    8.44
  -3   0 -13   32.79   23.64
   3   0  14   19.65   20.71
  -3   0 -14   42.90   28.99
   3   0  15  839.78   74.00
  -3   0 -15  795.64   63.89
  -3   0 -15  893.78  224.83
   3   0  16  157.91   31.11
  -3   0 -16  140.14   47.62
   3   0  17   67.07   27.40
  -3   0 -17   -4.02   30.89
   3   0  18  261.85  154.12
  -3   0 -18  478.13   83.97
   3   1 -17   -5.69   28.62
   3   1 -17   -9.23   17.77
   3   1 -16  145.67   50.34
   3   1 -16  185.03   34.09
   3   1 -15   26.46   24.64
   3   1 -15   29.41   25.70
   3   1 -14   38.71   21.23
   3   1 -14   57.23   18.71
   3   1 -13   27.26   22.60
  -3  -1  13   24.49    9.39
   3   1 -12 1236.23  107.46
  -3  -1  12 1482.64   58.52
  -3  -1  12 1395.44  111.43
   3   1 -11 2271.37  161.21
  -3  -1  11 2003.39  133.93
  -3  -1  11 2006.75  133.20
   3   1 -10 1585.43  109.77
  -3  -1  10 1614.59  102.05
  -3  -1  10 1612.85  100.85
   3   1  -9 1889.49  100.13
  -3  -1   9 1755.55   81.68
   3   1  -8   93.01   24.19
  -3  -1   8   94.13   21.99
  -3  -1   8   85.99   16.92
   3   1  -7   28.45   10.41
  -3  -1   7    3.19    3.36
  -3  -1   7    4.75    4.09
   3   1  -6  601.71   63.67
   3   1  -6  620.38  103.28
  -3  -1   6  524.78   25.49
   3   1  -510800.75  191.67
   3   1  -510731.47  190.09
  -3  -1   511152.21  172.62
   3   1  -4 1349.06   85.05
   3   1  -4  858.12   71.17
   3   1  -4 1296.89   69.87
   3   1  -3 1928.11  112.98
   3   1  -3 1873.77   91.78
   3   1  -3 1781.00   68.53
   3   1  -216043.66  289.10
   3   1  -215963.15  285.99
   3   1  -216681.36  288.70
  -3  -1   215538.27  269.93
   3   1  -1  764.94   60.10
   3   1  -1  916.82   71.18
   3   1  -1  853.25   65.33
  -3  -1   1  866.16   66.28
   3   1   0 1401.35   58.70
   3   1   0 1510.62   62.39
   3   1   0 1424.83   58.92
   3   1   0 1480.14   61.53
  -3  -1   0 1475.14   62.01
   3   1   1  342.50   18.35
   3   1   1  377.44   36.77
   3   1   1  422.16   37.00
   3   1   1  354.58   17.35
  -3  -1  -1  374.54   33.76
  -3  -1  -1  334.07   17.98
   3   1   214981.63  259.91
   3   1   214945.95  258.06
   3   1   214968.40  270.69
   3   1   214345.95  253.49
  -3  -1  -214812.97  269.24
  -3  -1  -214818.33  262.44
   3   1   3 4918.01  185.86
   3   1   3 5382.36  203.00
   3   1   3 4781.86  190.91
   3   1   3 5362.92  207.29
  -3  -1  -3 4878.49  193.59
  -3  -1  -3 5177.25  200.89
   3   1   4 3971.37  160.59
   3   1   4 3837.86  151.21
  -3  -1  -4 3250.51  133.96
  -3  -1  -4 4009.63  158.66
   3   1   5  231.96   19.43
   3   1   5  281.37   38.25
  -3  -1  -5  302.19   40.40
  -3  -1  -5  223.50   37.73
   3   1   6  467.18   43.56
  -3  -1  -6  574.47   84.43
  -3  -1  -6  478.45   36.44
  -3  -1  -6  463.12   40.15
   3   1   7 5128.92  110.42
  -3  -1  -7 5922.98   97.95
  -3  -1  -7 5654.43  121.02
  -3  -1  -7 5686.11   93.04
  -3  -1  -7 5774.40  116.74
   3   1   810756.36  375.10
  -3  -1  -812237.83  426.59
  -3  -1  -811714.58  393.37
  -3  -1  -811434.59  396.08
   3   1   9   83.73   22.22
  -3  -1  -9  118.96   14.12
  -3  -1  -9   89.27   22.78
  -3  -1  -9  119.29   23.42
  -3  -1  -9  177.12   34.09
   3   1  10 3798.78  182.41
   3   1  10 3389.33  167.47
  -3  -1 -10 3693.74  170.58
  -3  -1 -10 3923.15  191.27
   3   1  11 1403.30   97.36
  -3  -1 -11 1325.29   88.00
  -3  -1 -11 1267.96   82.60
  -3  -1 -11 1374.05   99.20
   3   1  12   36.35   16.63
  -3  -1 -12   31.51    8.58
  -3  -1 -12    7.18    5.19
  -3  -1 -12    9.47    8.29
   3   1  13  863.08   42.47
  -3  -1 -13  682.21   29.35
  -3  -1 -13  743.49   97.84
   3   1  14  684.33   35.28
  -3  -1 -14  835.48   31.66
  -3  -1 -14  890.93   56.64
   3   1  15   43.27   20.45
  -3  -1 -15   78.26   36.74
   3   1  16   78.77   22.57
  -3  -1 -16   62.68   25.50
  -3  -1 -16   79.02   37.91
   3   1  17   62.48   26.27
  -3  -1 -17  146.35   41.11
   3   1  18  484.46  143.28
   3   2 -17  169.53  109.51
   3   2 -17  159.63  112.23
   3   2 -16   43.68   34.82
   3   2 -16  166.23   45.03
   3   2 -15   77.97   26.92
   3   2 -15   49.06   35.70
   3   2 -14   66.30   20.91
   3   2 -14   93.24   24.95
   3   2 -13 2160.13  136.27
   3   2 -13 2174.04  169.15
  -3  -2  13 2035.30  122.57
   3   2 -12   73.00   17.25
   3   2 -12   64.72   13.88
  -3  -2  12   34.52   12.72
  -3  -2  12   27.92    9.74
   3   2 -11 3465.04  205.70
  -3  -2  11 3107.46  177.60
   3   2 -10 3477.60  118.97
  -3  -2  10 3503.96   87.41
  -3  -2  10 3796.19   90.69
   3   2  -9   84.60   26.93
  -3  -2   9  105.50   29.06
  -3  -2   9   92.71   21.48
   3   2  -8 1556.44   47.24
  -3  -2   8 1760.87   71.77
  -3  -2   8 1766.24   70.18
   3   2  -7  267.15   65.63
   3   2  -7  249.03   23.19
  -3  -2   7  308.33   30.84
  -3  -2   7  333.74   30.92
   3   2  -6  855.49   75.03
   3   2  -6 1025.42   60.81
   3   2  -6  878.31   69.96
  -3  -2   6  806.53   48.99
   3   2  -5 5033.82  104.11
   3   2  -5 4822.30   98.40
   3   2  -5 4875.29   83.55
  -3  -2   5 5033.18   87.91
   3   2  -4 1322.05   78.97
   3   2  -4 1495.05   87.97
  -3  -2   4 1353.35   74.73
   3   2  -3  184.63   44.81
   3   2  -3  139.44   18.85
   3   2  -3  158.08   22.16
  -3  -2   3  175.13   10.32
   3   2  -2 6723.93  122.34
  -3  -2   2 7008.12  128.46
  -3  -2   2 6346.02   59.43
   3   2  -1  196.05   18.67
   3   2  -1  165.63   14.14
  -3  -2   1  194.82   17.34
  -3  -2   1  217.40   19.73
   3   2   012152.77  211.03
   3   2   011972.62  214.04
   3   2   011530.10  207.57
  -3  -2   010933.57  196.47
  -3  -2   012706.54  229.21
   3   2   1   51.29   10.53
   3   2   1   55.57   14.77
   3   2   1   41.95    6.18
  -3  -2  -1   55.32   10.96
  -3  -2  -1   43.15   12.27
  -3  -2  -1   25.20    5.58
   3   2   231759.07  544.16
   3   2   230932.41  530.52
   3   2   230244.23  529.05
  -3  -2  -230609.68  524.80
  -3  -2  -230600.45  525.23
  -3  -2  -230065.15  527.19
   3   2   3  156.77   11.61
   3   2   3  164.06   20.51
   3   2   3  191.92   36.01
  -3  -2  -3  176.11   32.19
  -3  -2  -3  138.66   13.32
  -3  -2  -3  151.49   11.40
   3   2   4 2954.67  113.26
   3   2   4 3154.85  129.86
  -3  -2  -4 2700.76  113.85
  -3  -2  -4 2986.60  114.33
  -3  -2  -4 2876.04  117.97
   3   2   5 8608.27  138.61
   3   2   5 7623.95  143.81
  -3  -2  -5 8532.79  161.62
  -3  -2  -5 8257.47  131.60
  -3  -2  -5 7914.24  140.74
   3   2   6 7467.32  124.07
   3   2   6 6911.10  135.44
  -3  -2  -6 7183.13  143.04
  -3  -2  -6 6975.01  114.77
  -3  -2  -6 6935.89  129.49
   3   2   7 1089.80   59.09
   3   2   7 1052.00   65.68
  -3  -2  -7 1233.56   89.82
  -3  -2  -7 1157.23   62.42
  -3  -2  -7  891.49   56.64
   3   2   8 1058.92   55.51
   3   2   8 1142.51   89.39
  -3  -2  -8 1247.22  182.30
  -3  -2  -8 1011.96   52.95
  -3  -2  -8  953.24   57.83
   3   2   9 2651.58  137.97
  -3  -2  -9 2491.59  121.98
  -3  -2  -9 2203.57  118.75
  -3  -2  -9 2406.53  116.81
  -3  -2  -9 2321.88  121.15
  -3  -2 -10  944.44   72.60
  -3  -2 -10 1001.96   76.77
  -3  -2 -10 1045.87  138.94
  -3  -2 -10 1102.72   91.76
  -3  -2 -11   82.70   19.96
  -3  -2 -11   97.98   31.70
  -3  -2 -11  191.59   44.90
   3   2  12 1525.95  106.78
  -3  -2 -12 1533.11   99.62
  -3  -2 -12 1574.55  102.12
  -3  -2 -12 1591.27  113.36
   3   2  13  665.02   39.74
  -3  -2 -13  628.21  130.92
   3   2  14 1952.13   77.43
  -3  -2 -14 1656.40   58.52
  -3  -2 -14 1876.09   84.70
   3   2  15  796.08   56.03
  -3  -2 -15  957.45   74.06
   3   2  16   30.95   17.78
  -3  -2 -16   -0.72   13.22
  -3  -2 -16   27.56   33.74
   3   2  17  331.23   37.29
  -3  -2 -17  339.43  109.11
   3   2  18   15.36   17.19
  -3  -2 -18    6.55   26.74
   3   3 -16  460.69  100.63
   3   3 -16  295.08   96.02
   3   3 -15   21.79   18.03
   3   3 -15   29.55   25.85
   3   3 -14   15.14   13.85
   3   3 -14   -9.56   21.31
   3   3 -13  755.27   56.56
   3   3 -13  496.52  105.25
  -3  -3  13  670.25   41.03
   3   3 -12   75.93   24.39
   3   3 -12   39.88   18.33
  -3  -3  12    4.03    8.85
   3   3 -11   91.77   17.98
   3   3 -11  120.58   34.47
  -3  -3  11  137.42   25.31
   3   3 -10  374.17   33.56
   3   3 -10  232.12   88.68
  -3  -3  10  301.17   28.31
   3   3  -911612.95  392.39
   3   3  -913949.07 2057.62
  -3  -3   913228.86 1949.10
  -3  -3   911889.86  393.83
   3   3  -8 8209.46  378.98
   3   3  -8 8989.39 1999.71
   3   3  -8 8349.18  376.96
  -3  -3   8 8596.76  388.91
   3   3  -7 1985.11  106.90
   3   3  -7 1658.43  110.34
   3   3  -7 1746.37   86.22
  -3  -3   7 1777.06   88.26
   3   3  -6 4405.80  160.80
   3   3  -6 4835.51  167.32
  -3  -3   6 4392.54  155.06
   3   3  -5  660.25   41.46
   3   3  -5  653.56   34.23
  -3  -3   5  690.64   49.74
  -3  -3   5  703.18   41.59
   3   3  -410637.69  187.86
   3   3  -410238.40  171.76
  -3  -3   410438.87  174.39
  -3  -3   410943.65  191.86
   3   3  -3  248.82   17.96
   3   3  -3  245.79   14.35
  -3  -3   3  240.51   13.65
  -3  -3   3  290.03   53.64
   3   3  -2 1117.13   87.38
   3   3  -2 1063.61   83.70
  -3  -3   2 1102.87   86.68
  -3  -3   2 1041.81   79.83
   3   3  -1 1301.25   28.36
   3   3  -1 1374.39   57.96
  -3  -3   1 1274.52   28.63
  -3  -3   1 1486.00   63.26
   3   3   011694.86  211.26
   3   3   3  756.67   58.92
   3   3   3  813.59   78.13
  -3  -3  -3  875.04   71.62
  -3  -3  -3  788.67   60.27
  -3  -3  -3  785.70   60.19
   3   3   4   33.97    9.13
   3   3   4   34.36   14.43
  -3  -3  -4   77.97   26.91
  -3  -3  -4    7.42    6.50
  -3  -3  -4   19.60    6.62
   3   3   5   22.99   14.00
   3   3   5    7.03   13.15
  -3  -3  -5   14.61   10.21
  -3  -3  -5   50.53   22.03
  -3  -3  -5   14.91   12.72
   3   3   6  838.81   63.11
   3   3   6  761.71   64.27
  -3  -3  -6  786.38   60.73
  -3  -3  -6  685.50   58.13
  -3  -3  -6  784.53   62.15
   3   3   7  120.91   22.39
   3   3   7   78.02   17.15
  -3  -3  -7  165.75   22.39
  -3  -3  -7  107.98   13.01
  -3  -3  -7  113.93   17.60
   3   3   8 1367.46   71.34
   3   3   8 1400.96   84.93
  -3  -3  -8 1541.69   89.68
  -3  -3  -8 1442.36   74.05
  -3  -3  -8 1510.72   84.91
   3   3   9  171.85   21.62
   3   3   9  255.54   34.23
  -3  -3  -9  202.27   29.84
  -3  -3  -9  200.99   37.08
  -3  -3  -9  187.53   48.00
  -3  -3 -10   53.00    9.31
  -3  -3 -10   33.95   17.41
  -3  -3 -10   50.08   23.26
   3   3  11   85.51   28.38
  -3  -3 -11   79.05   21.41
  -3  -3 -11  101.16   27.45
  -3  -3 -11   73.11   19.85
  -3  -3 -12    6.33   11.49
  -3  -3 -12   16.89   12.14
  -3  -3 -12  -29.57   18.20
  -3  -3 -12  -10.32   22.36
  -3  -3 -13  267.26   45.51
  -3  -3 -13  323.38   67.93
  -3  -3 -13  215.94   57.36
  -3  -3 -13  349.23   94.21
   3   3  14    6.18   17.51
  -3  -3 -14   41.04   18.51
  -3  -3 -14    0.11    6.74
  -3  -3 -14  -14.41   24.71
   3   3  15   59.72   21.89
  -3  -3 -15   52.77   32.64
   3   3  16   37.42   19.60
  -3  -3 -16   27.89   15.10
  -3  -3 -16  -19.30   27.44
   3   3  17  170.07  109.74
  -3  -3 -17   59.94   20.63
   3   3  18   20.37   22.09
  -3  -3 -18   48.32   15.68
   3   4 -16   -2.24   22.47
   3   4 -16   12.57   25.79
   3   4 -15  413.16   74.12
   3   4 -15  293.05  160.67
   3   4 -14   18.83   14.65
   3   4 -14   43.46   21.13
   3   4 -13  387.63   32.20
   3   4 -13  237.94   31.90
  -3  -4  13  229.16   65.34
   3   4 -12  343.67   73.79
   3   4 -12  409.60   38.91
  -3  -4  12  428.41   27.89
   3   4 -11   40.07   14.00
   3   4 -11   52.39   18.65
  -3  -4  11   31.58   10.42
   3   4 -10  113.23   41.62
   3   4 -10  135.14   46.19
  -3  -4  10   71.08   28.05
   3   4  -9  216.33   53.86
   3   4  -9  182.01   34.79
   3   4  -9  112.25   24.65
  -3  -4   9  109.10   43.37
   3   4  -8  501.62  102.39
   3   4  -8  631.96   61.34
   3   4  -8  480.11   38.90
  -3  -4   8  460.44   38.76
   3   4  -7   51.59   18.26
   3   4  -7   34.32    9.35
   3   4  -7   27.14   16.40
  -3  -4   7   31.43   24.01
  -3  -4   7   33.08    9.22
   3   4  -6   92.91   20.63
   3   4  -6  116.55   21.05
   3   4  -6   48.16   11.44
  -3  -4   6  141.10   26.35
  -3  -4   6   57.36   11.44
   3   4  -5    3.83   14.05
   3   4  -5   16.58    8.54
   3   4  -5   13.78   12.96
  -3  -4   5   16.30   13.77
  -3  -4   5   15.75    3.98
   3   4  -4   32.61   19.49
   3   4  -4   19.76    9.08
   3   4  -4   24.20   15.17
  -3  -4   4   46.82   17.82
  -3  -4   4   24.53    9.07
   3   4  -3 1646.33   95.86
   3   4  -3 1789.21  100.28
   3   4  -3 1742.44   97.24
  -3  -4   3 1687.96   97.13
  -3  -4   3 1790.34  101.12
   3   4  -2  505.26   48.00
   3   4  -2  469.62   38.16
   3   4  -2  461.80   41.81
  -3  -4   2  444.45   38.61
  -3  -4   2  550.93   45.17
   3   4  -1 7188.71  139.10
   3   4  -1 7310.32  149.49
   3   4  -1 7073.96  126.05
  -3  -4   1 7153.94  138.03
  -3  -4   1 6985.56  135.23
   3   4   0 1468.93   71.12
   3   4   0 1495.84   65.05
  -3  -4   0 1600.89   68.98
  -3  -4   0 1845.04   82.87
   3   4   1 2868.20  114.61
   3   4   1 2563.35  104.75
  -3  -4  -1 2439.15  101.96
  -3  -4  -1 2181.39   88.14
  -3  -4  -1 2368.34   89.97
   3   4   2 2191.97   88.61
   3   4   2 2529.22  105.50
  -3  -4  -2 2539.80  101.49
  -3  -4  -2 2369.72  100.59
  -3  -4  -3 6722.54  136.78
   3   4   4   19.55    8.33
   3   4   4   22.17   19.15
  -3  -4  -4   64.39   21.77
  -3  -4  -4    9.78    5.00
   3   4   5  344.60   16.00
   3   4   5  310.29   66.79
  -3  -4  -5  277.07   22.50
  -3  -4  -5  368.66   25.97
   3   4   6   75.18   15.29
   3   4   6   96.93   21.42
  -3  -4  -6   96.81   21.23
  -3  -4  -6   67.09    8.88
   3   4   7 5243.60   99.87
   3   4   7 4566.78  103.90
  -3  -4  -7 4964.28  110.85
  -3  -4  -7 4814.68   92.42
   3   4   8 1037.52   58.32
   3   4   8  954.77   95.63
  -3  -4  -8 1285.45  142.62
  -3  -4  -8  856.89   70.19
   3   4   9   47.41   10.61
   3   4   9   23.59    4.29
  -3  -4  -9   54.59   23.81
   3   4  10  967.94  109.38
   3   4  10  907.53   83.39
  -3  -4 -10  812.51  170.74
  -3  -4 -10  882.61   76.04
  -3  -4 -11 1188.00  116.17
   3   4  12   18.52    7.27
  -3  -4 -12   13.70   12.45
  -3  -4 -12   20.95   16.65
  -3  -4 -12   28.12   22.01
   3   4  13  330.07   84.53
  -3  -4 -13  167.21   36.99
  -3  -4 -13  299.42   29.24
   3   4  14  294.86   74.04
  -3  -4 -14  319.81   87.73
  -3  -4 -14  280.69   65.16
  -3  -4 -15 2468.17  145.98
  -3  -4 -15 2534.89  158.93
  -3  -4 -15 2574.23  193.44
   3   4  16 2041.50  106.28
  -3  -4 -16 2239.84  124.36
   3   4  17   45.91   23.10
  -3  -4 -17   18.44    8.18
  -3  -4 -17    7.96   12.32
   3   4  18  147.67   56.06
  -3  -4 -18  166.99   52.51
   3   5 -16   40.64   22.84
   3   5 -16   11.10   31.20
   3   5 -15  110.27   34.97
   3   5 -15  157.53   63.90
   3   5 -14  290.51  132.81
   3   5 -14  597.49   69.30
   3   5 -13  159.36   44.59
   3   5 -13  159.05   42.13
  -3  -5  13  144.62   32.23
   3   5 -12   50.69   20.66
   3   5 -12   29.31   19.63
  -3  -5  12   26.67   16.59
   3   5 -11   88.28   19.36
   3   5 -11  114.30   40.44
   3   5 -11   98.96   22.09
  -3  -5  11  143.03   41.63
   3   5 -10   -0.79   17.41
   3   5 -10   19.77   22.71
   3   5 -10   13.34    6.76
  -3  -5  10   -8.13   14.03
   3   5  -9   25.25   15.66
   3   5  -9   23.98   20.00
   3   5  -9   12.88    8.41
  -3  -5   9   -9.25   10.48
   3   5  -8   -3.57   14.75
   3   5  -8   39.07   20.29
   3   5  -8   14.92   10.54
  -3  -5   8   72.43   18.35
   3   5  -7  308.87   64.60
   3   5  -7  255.45   67.90
   3   5  -7  237.74   48.70
  -3  -5   7  294.92   29.94
   3   5  -6  458.93  105.84
   3   5  -6  379.91   66.40
   3   5  -6  498.04   74.67
  -3  -5   6  301.20   26.88
  -3  -5   6  364.85   54.87
   3   5  -5 6068.70  216.17
   3   5  -5 5880.20  205.39
   3   5  -5 5825.91  205.79
  -3  -5   5 5415.63  194.27
  -3  -5   5 5944.46  208.47
   3   5  -4 1745.92   98.36
   3   5  -4 1654.98   90.83
   3   5  -4 1565.41   86.56
  -3  -5   4 1593.45   90.26
  -3  -5   4 1652.64   97.21
   3   5  -3  458.78   33.65
   3   5  -3  592.48   34.49
   3   5  -3  576.47   34.49
  -3  -5   3  677.84   41.53
   3   5  -2   98.73   14.00
   3   5  -2   72.17   21.92
   3   5  -2  119.00   20.05
  -3  -5   2  107.16   17.75
  -3  -5   2   87.99   15.84
   3   5  -1  795.92   62.78
   3   5  -1  759.65   60.32
   3   5  -1  779.24   61.58
  -3  -5   1  909.18   70.69
  -3  -5   1  721.55   58.98
  -3  -5   1  883.50   65.21
   3   5   0   66.62   19.57
   3   5   0   60.59   10.74
   3   5   0   39.83    9.04
  -3  -5   0   53.97    9.05
  -3  -5   0   72.06   21.43
  -3  -5   0   57.96   10.23
   3   5   1  297.99   17.09
   3   5   1  297.91   19.93
  -3  -5  -1  399.60   48.03
  -3  -5  -1  396.80   55.98
  -3  -5  -1  321.08   18.68
   3   5   2 3322.54  182.75
   3   5   2 3074.01  170.62
  -3  -5  -2 3020.18  167.76
  -3  -5  -2 3407.65  190.05
   3   5   3 1677.19   95.66
   3   5   3 1521.02   89.39
  -3  -5  -3 1520.33   90.76
  -3  -5  -3 1531.80   93.28
   3   5   416149.22  265.39
   3   5   416734.62  285.77
  -3  -5  -416362.08  282.93
  -3  -5  -416196.32  264.04
   3   5   5  255.57   39.60
   3   5   5  225.16   26.54
  -3  -5  -5  283.37   68.47
  -3  -5  -5  231.01   37.07
   3   5   6 3815.97   77.69
   3   5   6 3616.25   84.47
  -3  -5  -6 3613.57   89.01
  -3  -5  -6 3916.46   76.74
   3   5   7  215.07   21.45
   3   5   7  309.30   59.50
  -3  -5  -7  253.49   40.86
  -3  -5  -7  248.14   43.90
   3   5   8 2117.57  108.01
   3   5   8 2000.25  107.37
  -3  -5  -8 2054.43  112.77
  -3  -5  -8 1937.28   97.41
   3   5   9 2741.41  112.30
  -3  -5  -9 3011.76  131.42
   3   5  10 2037.17  104.71
   3   5  10 2008.08  106.08
  -3  -5 -10 2110.14  111.91
   3   5  11  107.10   20.43
  -3  -5 -11   70.19   16.23
  -3  -5 -11   88.54   26.35
   3   5  12   37.75   14.23
  -3  -5 -12   29.65   29.67
  -3  -5 -13  395.00   80.98
  -3  -5 -13  687.13  143.98
   3   5  14   22.44    9.69
  -3  -5 -14   27.04   16.02
   3   5  15  230.44   76.76
  -3  -5 -15  306.36   53.02
  -3  -5 -15  314.33   38.90
  -3  -5 -16  297.50  165.35
  -3  -5 -16  188.75   74.12
  -3  -5 -16  184.35   62.08
   3   5  17   20.56   12.94
  -3  -5 -17   36.54   14.95
   3   5  18  240.64  108.79
  -3  -5 -18  428.11   54.75
   3   6 -15  132.43   42.75
   3   6 -15  226.01   41.44
   3   6 -14   95.54   35.76
   3   6 -14   -8.25   21.57
   3   6 -13   57.60   20.10
   3   6 -13   62.64   33.59
  -3  -6  13   25.43   14.81
   3   6 -12   14.70   15.12
   3   6 -12   65.13   31.79
  -3  -6  12   54.09   15.30
   3   6 -11  180.80   44.70
   3   6 -11  212.72   86.40
   3   6 -10  154.64   42.73
   3   6 -10  206.25   58.58
   3   6 -10   99.15   34.83
  -3  -6  10  188.07   31.81
   3   6  -9   16.94   16.64
   3   6  -9   21.98   22.81
   3   6  -9    0.57   10.84
  -3  -6   9   34.08   20.55
   3   6  -8  597.22   34.72
   3   6  -8  725.71   89.11
   3   6  -8  611.49   78.57
  -3  -6   8  584.42  102.78
   3   6  -7  126.92   36.19
   3   6  -7   91.78   22.93
   3   6  -7   50.94   19.38
  -3  -6   7  127.87   30.00
   3   6  -6  206.71   54.75
   3   6  -6  215.37   44.54
   3   6  -6  131.41   24.52
  -3  -6   6  137.88   32.60
   3   6  -5  436.92   87.43
   3   6  -5  382.47   48.65
   3   6  -5  331.21   64.33
  -3  -6   5  375.35   60.78
   3   6  -4 1115.16   63.95
   3   6  -4 1138.31   67.93
   3   6  -4  995.28   56.15
  -3  -6   4 1285.22  152.72
  -3  -6   4 1440.35   80.11
   3   6  -311991.27  411.18
   3   6  -311779.98  400.41
   3   6  -311509.51  393.54
  -3  -6   311505.21  395.85
  -3  -6   311101.46  376.63
   3   6  -2  704.85   41.08
   3   6  -2  701.41   43.03
   3   6  -2  816.68   43.35
  -3  -6   2  715.78   42.69
  -3  -6   2  750.03   48.35
  -3  -6   2  827.47   45.23
   3   6  -1 1016.33   60.53
   3   6  -1 1038.13   60.50
   3   6  -1 1089.35   60.81
  -3  -6   1  914.19   54.68
  -3  -6   1 1039.87   64.24
  -3  -6   1 1098.35   65.52
   3   6   0 1640.63   96.58
   3   6   0 1424.59   83.77
   3   6   0 1414.80   85.03
  -3  -6   0 1633.09   94.52
  -3  -6   0 1357.15   88.48
  -3  -6   0 1373.37   80.82
   3   6   1   64.30   14.43
   3   6   1  103.08   24.79
  -3  -6  -1   68.83   16.58
  -3  -6  -1   44.71   17.82
  -3  -6  -1   55.91    7.43
   3   6   2 1049.33  106.85
   3   6   2  808.00   65.71
  -3  -6  -2 1002.01   81.36
  -3  -6  -2  851.27   66.87
  -3  -6  -2  835.63   64.26
   3   6   3  797.25   67.97
   3   6   3  793.99   65.27
  -3  -6  -3  757.29   93.60
  -3  -6  -3  644.83   51.10
   3   6   4   38.50    7.29
   3   6   4   42.42   14.32
  -3  -6  -4   55.04   19.16
  -3  -6  -4    6.60   11.23
   3   6   5  567.87   40.22
   3   6   5  469.26   72.68
  -3  -6  -5  489.01   69.71
  -3  -6  -5  453.55   29.43
   3   6   6 3337.45  123.60
   3   6   6 3058.09  248.82
  -3  -6  -6 3299.00  131.13
  -3  -6  -6 3254.49  127.41
   3   6   7  190.97   18.78
   3   6   7  235.08   22.16
  -3  -6  -7  226.64   32.81
  -3  -6  -7  164.30   16.11
   3   6   8   13.79   16.22
   3   6   8   24.88   24.25
  -3  -6  -8   41.44   22.19
  -3  -6  -8    8.56    6.21
   3   6   9 1118.17   97.62
   3   6   9  947.70   87.65
  -3  -6  -9  895.50   89.28
  -3  -6  -9 1013.96   87.38
   3   6  10  450.39   44.88
  -3  -6 -10  533.24  134.33
   3   6  11  186.37   26.54
  -3  -6 -11  194.03   18.16
  -3  -6 -11  101.14   22.44
   3   6  12   70.45   17.64
  -3  -6 -12  137.77   38.37
   3   6  13  138.67   30.16
  -3  -6 -13  159.48   39.88
   3   6  14   50.57   14.84
  -3  -6 -14   71.30   37.30
   3   6  15   19.36   17.79
  -3  -6 -15   29.64   19.05
   3   6  16  400.53  142.14
  -3  -6 -16  392.18  120.41
  -3  -6 -17    9.93   17.39
  -3  -6 -17   46.84   15.53
   3   6  18   35.42   24.57
  -3  -6 -18  -16.06   30.02
   3   7 -15   53.88   37.42
   3   7 -15   36.02   32.63
   3   7 -14  627.78   64.31
   3   7 -14  631.14  127.41
   3   7 -13   32.60   29.20
   3   7 -13   19.55   25.77
  -3  -7  13   12.39   12.06
   3   7 -12   45.71   23.34
  -3  -7  12   13.84   16.08
   3   7 -11   19.21    8.54
   3   7 -11   21.54   25.06
  -3  -7  11   10.96   16.58
   3   7 -10  298.77   81.03
   3   7 -10  272.15   29.10
  -3  -7  10  244.62   52.95
   3   7  -9    0.38   10.24
   3   7  -9   27.40   18.71
  -3  -7   9   19.22   16.48
   3   7  -8 1279.84   95.06
   3   7  -8 1449.72  138.41
  -3  -7   8 1459.55  105.32
   3   7  -7   87.12   19.96
   3   7  -7   52.73   17.31
   3   7  -7   60.00   14.40
  -3  -7   7   93.49   21.76
   3   7  -6   97.24   21.54
   3   7  -6  124.73   26.93
   3   7  -6   43.33   10.79
  -3  -7   6   63.52   19.12
   3   7  -5 1244.73  108.54
   3   7  -5 1266.29  131.98
  -3  -7   5 1160.47  103.78
   3   7  -4  131.02   30.22
   3   7  -4   53.01   14.97
   3   7  -4   24.09   15.14
  -3  -7   4   44.32   12.13
  -3  -7   4   62.44   14.14
   3   7  -3  -12.57   14.56
   3   7  -3   12.67   10.78
   3   7  -3   26.30   19.10
  -3  -7   3  -17.86   12.02
  -3  -7   3   48.55   20.03
  -3  -7   3   22.80   10.47
   3   7  -211780.97  405.04
   3   7  -212563.14  430.21
   3   7  -211807.11  401.79
  -3  -7   210994.93  378.71
  -3  -7   211599.85  401.53
  -3  -7   212405.60  420.53
   3   7  -1 1933.56  103.77
   3   7  -1 1428.15   78.32
   3   7  -1 1578.43   81.73
  -3  -7   1 1299.82   71.27
  -3  -7   1 1595.92   88.58
  -3  -7   1 1503.31   77.49
   3   7   0   -7.16   14.10
   3   7   0   30.15   14.17
   3   7   0    1.04    3.78
  -3  -7   0    8.33   11.74
  -3  -7   0   -0.35   16.76
  -3  -7   0    3.90    6.48
   3   7   1  356.75   25.95
   3   7   1  377.95   32.08
  -3  -7  -1  378.04   29.84
  -3  -7  -1  360.70   29.73
  -3  -7  -1  381.65   28.01
   3   7   2  690.22   43.00
   3   7   2  646.66   48.22
  -3  -7  -2  630.42   36.69
  -3  -7  -2  687.42   79.49
  -3  -7  -2  648.05   37.32
   3   7   3  163.31   32.01
   3   7   3  163.46   36.14
  -3  -7  -3  132.88   19.96
  -3  -7  -3  108.39   34.18
  -3  -7  -3  111.05   33.08
   3   7   4   64.95   13.89
   3   7   4   10.79   10.97
  -3  -7  -4   63.96   17.04
   3   7   5 1696.80   91.69
   3   7   5 1997.49  107.60
  -3  -7  -5 1608.21   91.57
  -3  -7  -5 1942.87  127.99
   3   7   6 1328.25   86.15
   3   7   6 1186.94   76.36
  -3  -7  -6 1381.25  184.96
  -3  -7  -6 1205.50   73.51
   3   7   7   33.71   20.77
  -3  -7  -7   34.51   27.31
   3   7   8 1545.83   82.35
   3   7   8 1167.96  102.60
  -3  -7  -8 1551.75  131.23
  -3  -7  -8 1548.92  139.03
   3   7   9 1100.92   98.43
  -3  -7  -9  895.40   81.53
  -3  -7  -9 1094.35  101.14
   3   7  10  209.54   34.05
  -3  -7 -10  194.89   42.32
  -3  -7 -10  194.97   30.81
   3   7  11  238.55   40.22
  -3  -7 -11  119.22   25.42
  -3  -7 -11  263.75   33.65
  -3  -7 -12  516.55   48.08
   3   7  13  172.72   54.89
  -3  -7 -13   88.32   33.52
   3   7  14   19.57    9.05
  -3  -7 -14   26.82   16.57
  -3  -7 -15  512.42  144.17
  -3  -7 -16  236.02   84.77
   3   7  17   12.18   18.96
  -3  -7 -17    8.49   18.38
  -3  -7 -18   79.89   23.66
   3   8 -14  471.41   81.55
   3   8 -14  327.00   64.52
   3   8 -13  423.30   90.96
   3   8 -13  298.57   39.08
  -3  -8  13  157.35  101.19
   3   8 -12   37.16   20.79
   3   8 -12    5.70   21.55
   3   8 -11  128.27   31.04
   3   8 -11  106.72   37.39
  -3  -8  11  100.33   32.80
   3   8 -10   61.03   19.62
   3   8 -10   96.47   23.73
   3   8  -9  516.09   38.18
   3   8  -9  470.56   50.48
  -3  -8   9  422.47   58.35
   3   8  -8  192.80   48.65
   3   8  -8  225.32   64.45
  -3  -8   8  217.48   34.17
   3   8  -7  420.24   38.45
   3   8  -7  403.27   88.21
  -3  -8   7  494.71   44.96
   3   8  -6   31.04   19.22
   3   8  -6   12.18   12.59
  -3  -8   6   35.20   11.77
   3   8  -5   22.90   19.44
   3   8  -5   92.36   31.48
  -3  -8   5   41.24   17.70
  -3  -8   5   27.25   13.77
   3   8  -4 2003.84  104.31
   3   8  -4 1852.25   97.88
  -3  -8   4 2047.31  117.01
   3   8  -3   35.64    8.84
   3   8  -3   18.62   12.79
   3   8  -3   11.07   15.01
  -3  -8   3   20.55   18.50
  -3  -8   3   23.39    9.45
   3   8  -2 1128.58   90.99
   3   8  -2 1105.70   86.78
   3   8  -2 1076.37   87.19
  -3  -8   2  985.22  115.32
  -3  -8   2 1177.43   91.93
   3   8  -1 1271.47   81.20
   3   8  -1 1068.62   72.22
   3   8  -1  971.95   89.96
  -3  -8   1 1058.79   70.28
  -3  -8   1 1199.35   88.43
   3   8   0 1118.81   71.85
   3   8   0 1288.27   80.37
  -3  -8   0 1343.86  101.55
  -3  -8   0 1293.63   79.71
  -3  -8   0 1254.89   76.37
   3   8   1  121.97   22.91
   3   8   1  114.25   17.13
  -3  -8  -1   93.54   17.86
  -3  -8  -1   96.57   33.97
  -3  -8  -1  134.29   15.80
   3   8   2 1979.34  107.23
   3   8   2 1519.50   88.37
  -3  -8  -2 1961.98  108.63
  -3  -8  -2 1878.47   99.10
  -3  -8  -2 2043.03  129.90
   3   8   3 1428.89   98.84
   3   8   3 1371.62   85.67
  -3  -8  -3 1634.78  102.40
  -3  -8  -3 1622.44  133.68
  -3  -8  -3 1359.28   92.50
   3   8   4 4324.28  221.28
   3   8   4 4429.97  218.78
  -3  -8  -4 4416.19  222.26
  -3  -8  -4 4202.44  204.96
   3   8   5 3216.67  161.20
  -3  -8  -5 3053.03  151.89
  -3  -8  -5 3334.00  172.61
   3   8   6   80.28   21.49
  -3  -8  -6   51.72   16.92
  -3  -8  -6   92.45   56.29
   3   8   7   39.28   17.12
  -3  -8  -7   49.92    9.60
  -3  -8  -7   60.87   23.07
   3   8   8    1.01   15.97
  -3  -8  -8   39.11   23.06
   3   8   9   23.63   12.81
  -3  -8  -9   33.86   23.89
   3   8  10 1289.19   95.92
  -3  -8 -10 1106.24   92.40
   3   8  11  143.73   39.31
  -3  -8 -11  127.32   27.66
   3   8  12   64.29   19.06
  -3  -8 -12   47.90   27.08
   3   8  13    5.13    7.69
  -3  -8 -13   -4.58   24.73
   3   8  14  187.36   54.75
  -3  -8 -14  251.83   32.98
  -3  -8 -15   39.61   21.68
   3   8  16  155.12   43.74
  -3  -8 -16  145.81   68.48
   3   8  17  115.67   41.92
  -3  -8 -17  187.76   53.88
   3   9 -14   75.22   32.12
   3   9 -12  361.22   42.78
   3   9 -12  267.33  116.34
  -3  -9  12  310.74  116.85
   3   9 -11   54.94   21.51
   3   9 -11   22.55   15.50
  -3  -9  11   35.88   21.12
   3   9 -10   60.73   28.77
   3   9 -10   40.05   15.36
  -3  -9  10   46.09   16.04
   3   9  -9  216.86   62.03
   3   9  -9  230.13   60.14
  -3  -9   9  225.15   29.97
   3   9  -8   27.97   21.22
   3   9  -8   49.56   20.06
  -3  -9   8   81.80   23.66
   3   9  -7  936.52   46.88
  -3  -9   7  800.03   47.60
   3   9  -6 1123.08  111.64
   3   9  -6 1008.64   79.83
  -3  -9   6 1233.75   93.65
   3   9  -5  264.23   83.61
   3   9  -5  373.00   28.43
  -3  -9   5  273.24   58.15
  -3  -9   5  189.25   39.50
   3   9  -4  960.23   72.02
   3   9  -4  834.47   69.48
  -3  -9   4 1036.17   76.79
  -3  -9   4  814.13   58.21
   3   9  -3 1830.13   78.14
   3   9  -3 1576.64   67.44
  -3  -9   3 1720.64   79.68
   3   9  -2   16.15   15.17
   3   9  -2    0.83   11.99
  -3  -9   2  103.16   36.83
  -3  -9   2   53.39   14.75
   3   9  -1  305.30   60.34
   3   9  -1  385.76   67.35
  -3  -9   1  346.43   40.44
  -3  -9   1  224.92   46.23
   3   9   0 1419.80  111.98
  -3  -9   0 1363.25  112.33
  -3  -9   0 1368.91  128.22
   3   9   1  601.32   71.24
  -3  -9  -1  568.61   56.07
  -3  -9  -1  703.80   57.34
   3   9   2  688.86  122.70
  -3  -9  -2  525.10   83.03
  -3  -9  -2  600.31   54.29
   3   9   3 1374.35  109.38
  -3  -9  -3 1264.65  118.37
  -3  -9  -3 1221.94  112.73
   3   9   4  402.31   41.23
  -3  -9  -4  368.89   44.36
   3   9   5 1974.68  101.81
  -3  -9  -5 2050.11  109.95
   3   9   6  190.09   37.23
  -3  -9  -6  292.08   50.80
   3   9   7  618.26   35.48
  -3  -9  -7  706.79   62.00
   3   9   8   18.21   17.87
  -3  -9  -8   71.65   23.05
   3   9   9   16.20   19.13
  -3  -9  -9   16.36   20.20
   3   9  10  382.72   30.62
  -3  -9 -10  274.34   63.96
   3   9  11   54.65   34.99
  -3  -9 -11   72.17   21.16
   3   9  12   92.50   28.61
  -3  -9 -12   71.82   38.73
   3   9  13  421.88   76.02
  -3  -9 -13  394.12  103.20
  -3  -9 -14   -8.08   26.54
   3   9  15   18.95   20.16
  -3  -9 -15  104.29   46.79
   3   9  16   53.89   19.76
  -3  -9 -16   81.09   27.11
   3   9  17  202.04   98.17
  -3  -9 -17   74.34   62.38
   3  10 -13  385.54  142.93
   3  10 -13  263.20  142.55
  -3 -10  13  410.69   70.05
   3  10 -12  104.40   41.74
   3  10 -12  260.18   63.46
  -3 -10  12  149.69   28.28
   3  10 -11   19.72   15.76
   3  10 -11   24.79   15.12
   3  10 -10  204.57   28.71
   3  10 -10   68.03   44.59
  -3 -10  10   39.10   26.36
   3  10  -9 2747.12  210.59
   3  10  -9 2133.95  193.88
  -3 -10   9 2432.16  188.57
   3  10  -8   41.60   14.61
   3  10  -8   21.40   19.40
  -3 -10   8   45.86   18.53
   3  10  -7  539.37   96.37
   3  10  -7  416.26  139.22
  -3 -10   7  592.91   41.42
   3  10  -6  394.83  111.42
   3  10  -6  337.77   92.53
  -3 -10   6  481.79  124.36
   3  10  -5   58.19   25.19
   3  10  -5   34.59   18.40
  -3 -10   5  -18.42   22.63
   3  10  -4 2046.77  144.78
   3  10  -4 1964.59  137.60
  -3 -10   4 2156.41  154.97
  -3 -10   4 2106.08  145.77
   3  10  -3  471.48   66.57
   3  10  -3  460.05   76.02
  -3 -10   3  562.41  103.80
  -3 -10   3  322.41   72.10
   3  10  -2 2190.16  102.39
   3  10  -2 2228.09   90.88
  -3 -10   2 2565.09  109.00
  -3 -10   2 2390.22   91.95
   3  10  -1   40.76   25.84
   3  10  -1   18.00   14.83
  -3 -10   1   20.68   21.55
   3  10   0  152.45   28.90
  -3 -10   0  123.26   38.83
   3  10   1   37.30   19.18
  -3 -10  -1   23.24   14.32
   3  10   2   54.33   26.42
  -3 -10  -2   -3.94   20.16
   3  10   3 2940.30  116.91
  -3 -10  -3 2897.11  120.16
   3  10   4  285.73   32.15
  -3 -10  -4  266.69   41.50
  -3 -10  -4  172.01   39.07
   3  10   5   47.15   24.70
  -3 -10  -5   65.76   29.03
  -3 -10  -5   26.77   10.77
   3  10   6   16.63   20.87
  -3 -10  -6  -27.15   19.93
   3  10   7    5.50   14.49
  -3 -10  -7   50.56   23.60
   3  10   8  235.67   28.46
  -3 -10  -8  272.18   50.70
   3  10   9   -0.15   24.41
  -3 -10  -9   54.27   29.20
   3  10  10 1233.36  109.44
  -3 -10 -10 1113.22  246.05
   3  10  11  644.48   39.35
  -3 -10 -11  453.63  134.36
   3  10  12  -11.69   21.73
  -3 -10 -12    1.83   23.13
   3  10  13   71.66   45.91
  -3 -10 -13  113.55   31.39
   3  10  14  225.27  127.19
  -3 -10 -14  253.86   88.64
  -3 -10 -15  303.96   47.98
   3  11 -12  178.51   44.11
   3  11 -12  139.77   78.03
  -3 -11  12  201.75   50.63
   3  11 -11   10.11   16.19
   3  11 -11    2.79   21.12
   3  11 -10   37.64   25.07
   3  11 -10   53.58   24.85
  -3 -11  10   31.61   29.11
   3  11  -9   16.46   22.74
   3  11  -9   55.68   28.70
  -3 -11   9   42.64   22.05
   3  11  -8  167.42   29.88
   3  11  -8   40.25   21.60
   3  11  -7   13.30   19.51
   3  11  -7    3.43   11.04
  -3 -11   7   61.49   33.48
   3  11  -6   14.61   21.29
   3  11  -6   15.84   12.51
  -3 -11   6   32.72   25.72
   3  11  -5   57.27   29.05
   3  11  -5   64.03   23.09
  -3 -11   5  110.02   28.29
   3  11  -4    4.39   19.10
   3  11  -4   76.24   29.14
  -3 -11   4   43.84   26.05
   3  11  -3   32.54   20.62
   3  11  -3   46.72   23.11
  -3 -11   3   30.35   13.22
   3  11  -2  185.09   33.68
   3  11  -2  139.86   34.92
  -3 -11   2  129.46   32.14
   3  11  -1 1184.66   91.40
   3  11  -1 1088.29   81.32
  -3 -11   1 1221.01   97.22
  -3 -11   1  910.15   67.35
   3  11   0 1514.95  109.13
  -3 -11   0 1458.37  106.52
  -3 -11   0 1205.09   82.94
   3  11   1   45.40   18.31
  -3 -11  -1   44.00   22.42
  -3 -11  -1   10.09    8.64
   3  11   2  436.50   48.01
  -3 -11  -2  431.96   60.26
  -3 -11  -2  247.65   48.40
   3  11   3 1179.56   87.34
  -3 -11  -3 1245.90   94.88
   3  11   4   12.87   23.53
  -3 -11  -4   43.15   25.11
  -3 -11  -4   23.16    9.43
   3  11   5  500.42   49.75
  -3 -11  -5  634.84   78.93
  -3 -11  -5  328.55   70.81
   3  11   6   71.66   22.74
  -3 -11  -6   59.50   27.71
   3  11   7  132.77   36.38
  -3 -11  -7   77.67   33.28
   3  11   8  168.73   56.78
  -3 -11  -8  328.76   45.22
   3  11   9  149.18   32.36
  -3 -11  -9   62.52   19.27
   3  11  10  201.84   43.95
  -3 -11 -10  150.50   27.45
   3  11  11  235.08   30.00
  -3 -11 -11  232.63   76.01
   3  11  12   78.60   32.14
  -3 -11 -12  171.18   44.99
   3  11  13  293.75  120.32
  -3 -11 -13  456.64   99.06
   3  11  14  227.23   37.67
  -3 -11 -14  182.63   47.69
   3  11  15   64.24   34.90
  -3 -11 -15   38.45   18.71
  -3 -11 -16  361.00   78.86
   3  12 -11  262.13   52.63
  -3 -12  11  160.98   50.90
   3  12 -10  243.04   53.95
   3  12 -10  160.12   77.60
  -3 -12  10  291.33   88.34
   3  12  -9   36.02   25.89
  -3 -12   9   22.22   20.70
   3  12  -8  226.80   47.47
   3  12  -8  113.43   54.31
  -3 -12   8  136.42   77.19
   3  12  -7  578.52  111.35
  -3 -12   7  770.20  103.33
   3  12  -6   67.21   24.09
  -3 -12   6   96.77   31.43
   3  12  -5  314.36   62.17
   3  12  -5  252.52   30.33
  -3 -12   5  373.04   39.92
   3  12  -4   71.86   27.76
   3  12  -4  145.15   27.34
  -3 -12   4   76.03   27.84
   3  12  -3  128.27   33.08
   3  12  -3  140.88   41.19
  -3 -12   3  104.98   32.17
   3  12  -2 1926.31   92.13
   3  12  -2 1607.32   74.05
  -3 -12   2 1834.61   95.21
   3  12  -1  296.48   71.78
  -3 -12   1  162.18   59.90
   3  12   0   62.94   36.01
  -3 -12   0    5.14   27.05
   3  12   1  -18.34   24.01
  -3 -12  -1  -19.45   27.15
  -3 -12  -1   15.20   13.69
   3  12   2  -11.05   23.09
  -3 -12  -2   33.82   19.30
  -3 -12  -2   -8.60   16.64
   3  12   3 1748.49  183.12
  -3 -12  -3 1793.04  159.25
   3  12   4  743.55  154.73
  -3 -12  -4  944.53  221.48
   3  12   5  347.92  106.55
  -3 -12  -5  362.56   45.76
   3  12   6  105.19   31.80
  -3 -12  -6   16.11   14.59
   3  12   7  335.70   68.19
  -3 -12  -7  304.63   57.22
   3  12   8   87.74   41.00
  -3 -12  -8  113.02   34.74
   3  12   9   90.09   28.39
  -3 -12  -9   54.93   39.12
   3  12  10 1696.62  135.57
  -3 -12 -10 1483.44  123.65
   3  12  11  117.36   30.53
  -3 -12 -11   17.86   24.75
   3  12  12   24.99   19.39
  -3 -12 -12   30.88   29.63
   3  12  13   31.06   26.18
  -3 -12 -13   44.10   22.61
   3  12  14   83.84   20.84
  -3 -12 -14   84.50   47.71
   3  12  15  133.73   33.73
  -3 -12 -15  188.38   50.68
   3  13  -9   60.65   31.83
   3  13  -9  112.09   25.65
  -3 -13   9  125.37   43.56
   3  13  -8  497.89   62.35
   3  13  -8  525.40   72.94
  -3 -13   8  596.68   72.11
   3  13  -7  172.01   99.69
  -3 -13   7  303.79   48.35
   3  13  -6  -24.49   19.78
  -3 -13   6   98.82   41.19
   3  13  -5  301.52  190.96
   3  13  -5  577.78   59.87
  -3 -13   5  368.99  108.38
   3  13  -4  377.60   99.13
   3  13  -4  544.80   74.06
  -3 -13   4  546.35  191.84
   3  13  -3   47.40   29.36
   3  13  -3   46.75   19.89
  -3 -13   3  123.49   32.05
   3  13  -2  161.39   36.65
  -3 -13   2  200.67   34.26
   3  13  -1 1506.01   74.93
  -3 -13   1 1452.12   76.03
   3  13   0 4175.42  145.30
  -3 -13   0 3844.22  145.31
   3  13   1  344.32   38.30
  -3 -13  -1  197.68   42.08
   3  13   2   75.71   27.94
  -3 -13  -2  112.08   44.69
   3  13   3   68.34   28.23
  -3 -13  -3   54.17   28.84
   3  13   4  798.20   42.22
  -3 -13  -4  837.77  110.97
   3  13   5  166.78   34.05
  -3 -13  -5   49.07   20.05
   3  13   6  128.03   58.65
  -3 -13  -6  140.23   44.60
   3  13   7  380.93   72.32
  -3 -13  -7  434.80   41.37
   3  13   8  333.34  120.92
  -3 -13  -8  317.91   39.91
   3  13   9  136.25   27.97
  -3 -13  -9  125.43   40.75
   3  13  10 3256.92  162.57
  -3 -13 -10 2726.79  143.18
   3  13  11   43.12   27.72
  -3 -13 -11    8.23   28.55
   3  13  12 1278.76  102.30
  -3 -13 -12 1212.86  223.93
   3  13  13   76.77   27.32
  -3 -13 -13    0.04   26.12
   3  14  -8   68.87   23.91
   3  14  -7   96.20   25.17
   3  14  -7   36.61   49.14
   3  14  -6   35.72   22.08
   3  14  -6   32.86   17.68
  -3 -14   6    2.62   16.85
   3  14  -5   36.97   15.14
   3  14  -4   85.01   25.72
   3  14  -4   66.57   22.31
  -3 -14   4   76.65   27.05
   3  14  -3   64.59   33.80
   3  14  -3   47.27   15.41
  -3 -14   3   76.55   44.34
   3  14  -2   47.37   28.41
  -3 -14   2  123.09   35.57
   3  14  -1   58.82   30.77
   3  14   0   80.48   25.91
  -3 -14   0   79.65   34.35
   3  14   1   39.43   20.86
  -3 -14  -1   -5.92   23.57
   3  14   2  312.39   38.36
  -3 -14  -2  248.18   43.22
   3  14   3   72.19   23.46
  -3 -14  -3   14.21   23.64
   3  14   4  526.20   40.81
  -3 -14  -4  566.70  166.64
   3  14   5  100.93   40.26
  -3 -14  -5   49.28   24.27
   3  14   6   89.80   50.00
  -3 -14  -6   69.13   23.83
  -3 -14  -7  111.92   36.13
   3  14   8  292.20   34.01
  -3 -14  -8  424.04   63.05
   3  14   9  879.59   89.78
  -3 -14  -9  723.71  128.82
   3  14  10   22.31   18.98
  -3 -14 -10   51.90   24.34
   3  14  11  575.96   92.74
  -3 -14 -11  601.60   69.07
   3  14  12  493.11   60.33
  -3 -14 -12  345.84  174.51
   3  14  13  200.70   85.07
   3  15  -6   16.80   22.37
  -3 -15   6   68.53   31.87
   3  15  -5   19.84   29.39
   3  15  -5   21.99   17.40
   3  15  -4  352.62   97.51
   3  15  -4  199.51  108.02
  -3 -15   4  391.94   82.99
   3  15  -3   11.43   23.79
  -3 -15   3   14.68   29.06
   3  15  -2   50.65   33.83
  -3 -15   2  -27.35   28.53
   3  15  -1 1265.29  118.83
  -3 -15   1 1438.61  139.19
   3  15   0   62.68   31.67
   3  15   1   49.16   40.43
  -3 -15  -1   16.65   20.07
   3  15   2  191.58   36.93
  -3 -15  -2  146.00   53.79
   3  15   3   16.51   25.41
  -3 -15  -3   68.92   34.01
   3  15   4  244.76   44.46
  -3 -15  -4  279.73   57.30
   3  15   5  150.58   49.41
  -3 -15  -5  200.27   38.76
   3  15   6   75.69   32.12
  -3 -15  -6   89.84   40.16
   3  15   7  225.21   42.66
  -3 -15  -7  267.90   79.89
   3  15   8  164.63  118.33
  -3 -15  -8  269.74   47.47
   3  15   9  322.29   71.99
  -3 -15  -9  219.96   52.38
   3  15  10  178.48   41.11
  -3 -15 -10   76.13   37.17
   3  15  11  330.87  164.82
  -3 -15 -11  373.21  119.15
   3  16  -4  362.47   92.87
  -3 -16   4  246.80   53.46
   3  16  -3   27.72   23.86
  -3 -16   3   94.75   57.43
   3  16  -2   60.81   24.39
  -3 -16   2   55.78   42.96
   3  16  -1  360.34   82.74
  -3 -16   1  300.25   73.76
   3  16   0   24.83   29.85
  -3 -16   0   54.22   33.12
   3  16   1 1208.04  116.77
  -3 -16  -1  921.72  223.24
   3  16   2   42.45   17.62
  -3 -16  -2  104.31   45.15
   3  16   3   46.59   30.53
  -3 -16  -3   38.89   19.62
   3  16   4   -0.45   31.05
  -3 -16  -4   -3.16   33.96
   3  16   5    8.77   19.04
  -3 -16  -5  -13.90   29.52
   3  16   6   61.78   28.17
  -3 -16  -6   14.60   19.98
   3  16   7    4.44   23.56
  -3 -16  -7  144.45   45.87
   3  16   8  620.67  103.21
  -3 -16  -8  427.58  179.65
   3  16   9  356.16   76.81
  -3 -16  -9  399.78   91.46
   3  17   0   18.15   31.93
  -3 -17   0   57.34   31.13
   3  17   1   45.54   66.11
  -3 -17  -1  134.41   37.32
   3  17   2  102.13   44.07
  -3 -17  -2   53.50   48.63
   3  17   3    6.56   30.23
  -3 -17  -3   42.30   35.50
   3  17   4   61.46   35.67
  -3 -17  -4  167.62   60.52
   3  17   5   30.93   50.76
  -3 -17  -5   53.76   44.07
   4 -13  -6   47.67   28.46
   4 -13  -5   51.96   28.51
  -4  13   5   22.56   25.99
   4 -13  -4   16.43   28.24
   4 -13  -3   43.63   26.84
  -4  13   3   20.40   28.22
   4 -13  -2   14.42   27.52
  -4  13   2   36.18   29.68
   4 -13  -1   22.49   16.09
   4 -13   0   23.94   21.99
  -4  13   0   19.29   22.92
   4 -13   1  716.06   78.14
   4 -13   2  346.28  170.35
  -4  13  -2  428.15   60.25
   4 -13   3  310.11  117.05
  -4  13  -3  314.11  103.53
   4 -13   4  273.97   92.72
  -4  13  -4  147.91   67.51
  -4  13  -4  147.44   70.37
   4 -13   5  183.18  142.11
  -4  13  -5  216.49  131.58
  -4  13  -5  176.47  157.63
  -4  12   9   14.21   25.47
   4 -12  -8    8.66   10.21
   4 -12  -7   67.79   27.13
  -4  12   7  115.91   67.92
   4 -12  -6  833.89   84.86
  -4  12   6  588.05  194.23
   4 -12  -5  518.67   58.95
  -4  12   5  393.05  287.23
   4 -12  -4  105.33   30.80
  -4  12   4   31.61   28.54
   4 -12  -3  405.40   51.58
  -4  12   3  423.35   59.74
   4 -12  -2  228.99  104.11
  -4  12   2  267.75   41.25
   4 -12  -1  163.36  106.50
  -4  12   1  282.80   53.13
   4 -12   0  128.47   38.01
  -4  12   0  144.26   38.25
   4 -12   1   83.78   27.17
  -4  12  -1   95.01   29.86
   4 -12   2  214.33   53.14
  -4  12  -2  240.50   35.59
   4 -12   3  335.30   37.70
  -4  12  -3  339.48   34.51
  -4  12  -3  354.05  142.09
   4 -12   4  186.07   63.29
  -4  12  -4  120.19   59.41
  -4  12  -4   71.97   69.11
   4 -12   5   54.40   30.87
  -4  12  -5   79.11   17.94
  -4  12  -5   59.43   51.01
   4 -12   6  748.03  198.46
  -4  12  -6  911.31   89.60
  -4  12  -6  675.54  234.90
   4 -12   7  137.52   75.21
  -4  12  -7  203.26   78.51
  -4  11  10  141.78   66.72
  -4  11   8   48.92   34.02
  -4  11   7   40.52   21.34
  -4  11   6   51.50   19.40
   4 -11  -5   25.89   26.06
  -4  11   5   15.74   18.90
   4 -11  -4 1137.69   73.98
  -4  11   4 1113.29  176.35
   4 -11  -3   -0.09   26.57
  -4  11   3   68.09   36.64
   4 -11  -2  787.25  144.69
  -4  11   2 1085.33   78.29
   4 -11  -1 1804.24  160.53
  -4  11   1 2045.66  165.79
   4 -11   0  537.44   43.16
  -4  11   0  492.31   38.82
   4 -11   1   74.95   27.19
  -4  11  -1  110.63   37.54
   4 -11   2  245.33   55.10
  -4  11  -2  186.37   45.15
   4 -11   3   48.06   30.57
  -4  11  -3  112.55   27.08
  -4  11  -3   91.93   43.09
  -4  11  -4   27.11   21.45
  -4  11  -4   46.58   31.89
   4 -11   5   51.44   34.75
  -4  11  -5   23.08   21.82
  -4  11  -5   77.78   22.24
   4 -11   6   51.95   22.49
  -4  11  -6   12.87   23.43
  -4  11  -6    7.48   13.25
   4 -11   7   25.76   30.35
  -4  11  -7   32.47   21.42
  -4  11  -7  100.64   44.95
   4 -11   8   13.44   29.52
  -4  11  -8   53.87   29.42
   4 -11   9  129.43   41.25
  -4  11  -9   25.15   30.98
  -4  10  12  151.49  124.42
  -4  10  11  183.86   69.56
  -4  10  10   77.85   57.86
  -4  10   9  199.55   65.88
   4 -10  -8  244.21   37.95
  -4  10   8  155.85   80.13
   4 -10  -7   47.48   28.27
  -4  10   7   95.18   45.95
  -4  10   6  452.41   97.92
   4 -10  -5   43.49   23.07
  -4  10   5   63.12   19.73
   4 -10  -4   95.02   27.22
  -4  10   4   80.30   32.61
   4 -10  -3  114.20   23.13
  -4  10   3  197.11   65.38
   4 -10  -2   20.71   14.93
  -4  10   2    8.67   23.47
   4 -10  -1   81.98   27.95
  -4  10   1   55.55   23.03
   4 -10   0 1849.24  120.03
  -4  10   0 1714.47  113.64
   4 -10   1   98.08   21.12
  -4  10  -1  139.60   32.44
   4 -10   2   20.89   24.42
  -4  10  -2   16.69   31.09
  -4  10  -2  -10.16   22.03
   4 -10   3   -3.22   20.51
  -4  10  -3   28.29   14.16
  -4  10  -3   34.40   19.70
   4 -10   4  346.03   41.00
  -4  10  -4  347.27   56.49
   4 -10   5   26.70   32.88
  -4  10  -5   16.29   17.00
  -4  10  -5   47.83   31.68
   4 -10   6  141.96   34.45
  -4  10  -6  107.62   32.83
   4 -10   7  218.54   78.35
  -4  10  -7  203.32   48.42
  -4  10  -7  160.24   51.32
   4 -10   8   41.03   29.63
  -4  10  -8   25.56   18.48
  -4  10  -8   17.74   24.70
  -4  10  -9   69.05   36.44
  -4  10  -9   32.93   29.60
   4 -10  10   70.37   42.63
  -4  10 -10   20.42   26.29
  -4  10 -10   75.84   31.93
   4 -10  11   50.84   24.03
  -4  10 -11   49.24   29.88
  -4   9  13   58.06   33.85
  -4   9  12   73.81   39.23
  -4   9  11  100.46   39.55
  -4   9  10   84.25   22.32
  -4   9   9   28.32   29.84
   4  -9  -8   43.35   22.05
  -4   9   8   -1.72   28.70
   4  -9  -7  367.77   30.88
  -4   9   7  339.50   48.27
   4  -9  -6 2229.93  135.99
  -4   9   6 2139.34  140.41
   4  -9  -5 1920.70   76.34
  -4   9   5 1510.52   73.01
   4  -9  -4 1037.77   45.86
  -4   9   4 1215.18   70.10
   4  -9  -3  173.20   40.12
  -4   9   3  253.42   45.76
   4  -9  -2  574.25  126.35
  -4   9   2  701.75  156.05
   4  -9  -1 2775.08  116.17
  -4   9   1 2852.56  122.00
   4  -9   0   60.29   21.01
  -4   9   0   36.99   23.37
   4  -9   1   70.62   34.40
  -4   9  -1   44.58   19.45
   4  -9   2   22.48   22.49
  -4   9  -2   42.93   21.82
  -4   9  -2  -11.49   29.22
   4  -9   3  558.40   44.60
  -4   9  -3  567.45  105.33
  -4   9  -3  490.30  124.69
   4  -9   4  229.78   61.44
  -4   9  -4  204.28   45.04
  -4   9  -4  265.28   54.97
   4  -9   5  165.31   52.56
  -4   9  -5  139.68   27.04
  -4   9  -5   70.95   33.34
   4  -9   6   37.61   20.67
  -4   9  -6   58.73   24.28
  -4   9  -6   68.94   20.12
   4  -9   7  472.86   36.52
  -4   9  -7  376.62  122.25
  -4   9  -7  347.12  109.43
   4  -9   8  121.91   50.47
  -4   9  -8  253.66   28.42
  -4   9  -8  183.17   43.99
   4  -9   9   39.41   24.68
  -4   9  -9   15.70   26.88
  -4   9  -9   72.33   31.28
   4  -9  10   37.73   25.78
  -4   9 -10   41.04   53.01
   4  -9  11   77.26   27.58
  -4   9 -11  106.31   36.17
   4  -9  12   96.51   34.94
  -4   9 -12   79.24   42.43
  -4   8  13   73.51   32.32
  -4   8  11  120.89   53.05
  -4   8  10   17.05   24.95
   4  -8  -9   31.50   23.95
  -4   8   9   -0.56   25.17
   4  -8  -8  118.08   34.28
  -4   8   8  167.01   36.78
   4  -8  -7  144.62   24.13
  -4   8   7   70.22   19.57
   4  -8  -6  167.03   57.71
  -4   8   6  175.28   62.22
  -4   8   6  187.39   29.71
   4  -8  -5  239.65   25.79
  -4   8   5  172.19   41.09
  -4   8   5  127.42   37.54
  -4   8   4  112.33   25.40
   4  -8  -3 1881.53   53.87
  -4   8   3 1977.96  126.30
   4  -8  -2  291.66   32.52
  -4   8   2  357.20   38.96
   4  -8  -1  100.32   27.82
  -4   8   1   56.93   18.94
   4  -8   0  688.31   67.82
  -4   8   0  676.50   56.87
   4  -8   1 2138.91  192.66
  -4   8  -1 1800.45  130.17
  -4   8  -1 2041.39  261.10
   4  -8   2  273.46   75.97
  -4   8  -2  253.57   28.77
  -4   8  -2  284.77   67.73
   4  -8   3   37.68   21.73
  -4   8  -3   12.02   16.38
  -4   8  -3   52.93   34.63
   4  -8   4 1485.83  148.63
  -4   8  -4 1528.82  131.25
  -4   8  -4 1548.02  143.20
   4  -8   5  136.57   37.29
  -4   8  -5   50.88   24.65
  -4   8  -5  172.79   50.67
   4  -8   6  783.36   88.34
  -4   8  -6  831.00   79.58
  -4   8  -6  740.29   85.33
   4  -8   7   99.97   57.52
  -4   8  -7   94.71   24.22
  -4   8  -7   76.19   29.45
   4  -8   8  158.40   45.91
  -4   8  -8  153.33   44.39
  -4   8  -8  190.57   31.55
   4  -8   9   76.86   28.95
  -4   8  -9   54.08   33.10
   4  -8  10  460.25  142.28
  -4   8 -10  612.94   41.60
  -4   8 -10  545.17  176.91
   4  -8  11  126.32   33.63
  -4   8 -11   82.33   26.00
  -4   8 -11  301.18   65.27
   4  -8  12   17.19   28.71
  -4   8 -12   34.45   18.84
   4  -8  13  145.86   78.16
  -4   8 -13  159.53   51.88
  -4   7  14    9.56   29.26
  -4   7  13  186.30   52.74
  -4   7  12  108.64   47.61
  -4   7  11  115.58   30.62
  -4   7  10   14.54   13.59
   4  -7  -9  227.55   68.87
  -4   7   9  477.23   61.53
   4  -7  -8   74.19   21.68
  -4   7   8  155.78   38.15
  -4   7   8   40.25   16.90
   4  -7  -7  663.86   99.70
  -4   7   7  821.49   85.05
   4  -7  -6 4324.24  248.73
  -4   7   6 4421.39  262.60
   4  -7  -5 3336.66  153.35
  -4   7   5 3106.66  139.20
  -4   7   5 2984.86  121.76
   4  -7  -4  169.84   34.81
  -4   7   4  222.94   43.56
  -4   7   4  208.60   38.92
   4  -7  -3   29.17   18.18
  -4   7   3   18.69   12.44
  -4   7   3    8.94   10.56
   4  -7  -2  241.14   21.60
  -4   7   2  209.72   23.99
  -4   7   2  186.67   35.78
   4  -7  -1   96.40   25.74
  -4   7   1  108.20   26.64
   4  -7   0  307.01   41.68
  -4   7   0  385.98  100.07
   4  -7   1  325.36   34.51
  -4   7  -1  346.15   35.94
  -4   7  -1  311.91   55.17
   4  -7   2  179.38   24.72
  -4   7  -2  195.68   43.95
  -4   7  -2  201.75   41.73
   4  -7   3  690.56  111.24
   4  -7   3  507.46   48.94
  -4   7  -3  595.60   31.13
  -4   7  -3  679.03  108.09
   4  -7   4 2015.12   62.02
  -4   7  -4 1815.59  128.44
  -4   7  -4 1761.11  131.26
   4  -7   5   34.46   21.72
  -4   7  -5   24.02    7.92
  -4   7  -5  -13.16   21.26
   4  -7   6   26.85   18.72
   4  -7   6   33.88   15.82
  -4   7  -6   29.51    7.59
  -4   7  -6   48.40   24.57
   4  -7   7  688.34  129.57
   4  -7   7  557.58   50.76
  -4   7  -7  738.74   66.94
  -4   7  -7  906.58  127.34
   4  -7   8  158.68   38.34
  -4   7  -8  158.41   50.44
  -4   7  -8  167.99   40.54
   4  -7   9   34.87   26.34
  -4   7  -9   -0.46   11.26
  -4   7  -9   29.41   25.53
   4  -7  10    2.20   26.30
  -4   7 -10   28.70   24.96
   4  -7  11   11.79   13.97
  -4   7 -11  -15.43   12.73
  -4   7 -11   14.36   16.33
   4  -7  12  433.71  154.56
  -4   7 -12  294.85  142.82
   4  -7  13  178.64   80.66
  -4   7 -13  220.78   97.50
   4  -7  14   17.32   22.80
  -4   7 -14   32.29   31.99
  -4   6  14  196.57   62.86
  -4   6  13  159.99   41.80
  -4   6  12   12.06   24.73
  -4   6  11  219.01   51.22
   4  -6 -10  101.28   18.73
  -4   6  10  163.50   30.92
   4  -6  -9   54.56   15.60
  -4   6   9   45.07   23.97
  -4   6   8  901.38   58.87
  -4   6   8 1325.64  109.48
   4  -6  -7  784.02   86.15
  -4   6   7  606.17   55.97
  -4   6   7  818.41   58.33
   4  -6  -6 3293.31   95.38
  -4   6   6 3276.48  106.45
  -4   6   6 3448.03   92.77
   4  -6  -514029.09  311.47
  -4   6   513557.03  319.96
   4  -6  -4   73.60   26.30
  -4   6   4   53.66   18.21
  -4   6   4   60.45   14.67
   4  -6  -3 2127.63  108.07
  -4   6   3 2078.02  109.85
   4  -6  -2 1104.60  135.48
  -4   6   2  930.05  127.97
  -4   6   2  909.09   80.15
   4  -6  -1   56.29   15.08
  -4   6   1   99.69   30.17
  -4   6   1  104.02   32.35
   4  -6   0   49.00   13.19
   4  -6   0   51.14   13.13
  -4   6   0  116.19   27.36
  -4   6   0   88.07   18.79
   4  -6   1  107.36   22.99
   4  -6   1   92.12   27.37
  -4   6  -1   84.65   26.73
  -4   6  -1   86.60   19.16
  -4   6  -1   70.64   19.00
   4  -6   2   96.65   21.78
   4  -6   2   64.43   18.81
  -4   6  -2  153.89   29.88
  -4   6  -2   49.79   15.49
   4  -6   3  455.33   94.22
   4  -6   3  217.21   57.53
  -4   6  -3  325.93   87.66
  -4   6  -3  340.90   69.49
   4  -6   4 2259.12  144.65
  -4   6  -4 2419.02   93.57
  -4   6  -4 2705.41  117.87
   4  -6   5  109.38   28.11
   4  -6   5   59.55   15.55
  -4   6  -5  133.47   34.50
  -4   6  -5  119.81   31.06
   4  -6   6  265.95   59.26
   4  -6   6  177.54   45.66
  -4   6  -6  240.80   56.81
  -4   6  -6  232.56   51.23
   4  -6   7 3059.53  122.47
   4  -6   7 3212.00  139.89
  -4   6  -7 3368.70  152.18
   4  -6   8  249.93   73.30
   4  -6   8  136.74   33.37
  -4   6  -8  216.95   53.48
  -4   6  -8  258.84   58.61
   4  -6   9   55.78   37.29
   4  -6   9   29.51   10.35
  -4   6  -9   53.39   15.52
  -4   6  -9   68.94   36.47
   4  -6  10   63.20   28.33
  -4   6 -10   71.62   20.05
  -4   6 -10   51.26   19.16
   4  -6  11  981.46   86.90
  -4   6 -11  789.89   64.25
  -4   6 -11 1040.05   97.18
   4  -6  12   98.70   41.91
  -4   6 -12   81.46   23.70
  -4   6 -12   62.21   29.61
   4  -6  13   88.96   29.51
  -4   6 -13   64.99   50.49
  -4   6 -14  135.58   37.72
   4  -6  15   51.99   22.24
  -4   5  15  -12.48   24.24
  -4   5  14  146.69   42.95
  -4   5  13   11.03   28.30
  -4   5  12   16.44   21.24
  -4   5  11  332.92   91.16
   4  -5 -10  197.22   40.37
  -4   5  10  230.40   57.13
   4  -5  -9   17.59    8.80
  -4   5   9  141.32   33.41
  -4   5   9   13.82    5.20
   4  -5  -8  141.50   31.45
  -4   5   8  112.14   40.88
  -4   5   8   98.54   25.47
   4  -5  -7   17.11    9.39
  -4   5   7   40.96   25.99
  -4   5   7    4.98    5.99
   4  -5  -6   38.52   16.71
  -4   5   6   64.92   23.94
  -4   5   6   35.01   13.02
   4  -5  -5  115.60   29.10
  -4   5   5  109.63   26.24
  -4   5   5  101.65   22.27
   4  -5  -4 5318.30  249.89
  -4   5   4 5394.71  259.74
  -4   5   4 5070.16  235.52
   4  -5  -3 7848.33  300.67
  -4   5   3 7051.13  299.33
   4  -5  -2  863.73   81.85
   4  -5  -2  676.73  134.72
  -4   5   2  784.26   86.78
  -4   5   2  773.98   71.25
   4  -5  -1   16.05   14.78
   4  -5  -1   13.64   14.43
  -4   5   1   70.88   21.53
  -4   5   1   28.95   12.37
   4  -5   0 1309.94   87.65
   4  -5   0 1216.12   84.77
  -4   5   0 1345.75   85.46
  -4   5   0 1335.89   81.03
  -4   5   0 1290.31   85.79
   4  -5   1   23.52   20.42
   4  -5   1   18.21   10.36
   4  -5   1   57.43   20.41
  -4   5  -1   44.83   10.69
  -4   5  -1   80.15   28.17
  -4   5  -1   54.80   18.40
   4  -5   2 1161.18   94.04
  -4   5  -2 1118.14   89.46
  -4   5  -2 1279.46  100.24
  -4   5  -2 1067.98   89.11
   4  -5   3  679.65   58.22
   4  -5   3  593.10   66.97
  -4   5  -3  659.69   55.01
  -4   5  -3  502.20  108.29
  -4   5  -3  507.93   50.20
   4  -5   4   47.91   15.84
   4  -5   4   32.58   11.67
  -4   5  -4   12.82   11.39
  -4   5  -4   48.99   20.31
   4  -5   5   72.74   16.88
   4  -5   5  137.64   34.59
  -4   5  -5  121.19   24.97
  -4   5  -5  125.26   39.51
   4  -5   6 1357.27   95.28
   4  -5   6 1338.10   87.84
  -4   5  -6 1332.40   92.71
  -4   5  -6 1645.16   79.63
   4  -5   8  704.43  133.58
  -4   5  -8  876.85   77.38
   4  -5   9 3257.39  196.18
  -4   5  -9 3068.12  200.78
   4  -5  10  161.59   37.64
   4  -5  10   61.84   26.68
  -4   5 -10  140.27   39.26
  -4   5 -10  209.55   65.57
   4  -5  11  239.05   57.55
  -4   5 -11  311.25   64.24
   4  -5  12  102.60   25.87
  -4   5 -12   11.89   11.69
  -4   5 -12    3.32   11.65
   4  -5  13   27.26   26.97
  -4   5 -13    9.79   28.58
   4  -5  14   37.80   19.28
  -4   5 -14   66.75   22.27
   4  -5  15   42.16   41.80
  -4   5 -15   88.40   36.00
   4  -5  16  409.76  199.32
  -4   5 -16  817.06  142.47
   4  -4 -15   15.80   28.25
  -4   4  14   73.17   25.35
  -4   4  13   43.60   25.40
  -4   4  12  498.95  138.44
  -4   4  11   43.17   21.99
  -4   4  10   15.90   22.49
   4  -4  -9   55.85   17.68
  -4   4   9   91.75   40.38
   4  -4  -8  238.50   24.58
  -4   4   8  356.49   37.73
  -4   4   8  279.40   19.98
   4  -4  -7 1513.25   57.13
  -4   4   7 1315.76  192.08
  -4   4   7 1398.50   88.00
   4  -4  -6  328.15   43.37
  -4   4   6  331.49   86.21
  -4   4   6  391.58   40.99
   4  -4  -5  678.38   53.21
  -4   4   5  667.07  152.51
  -4   4   5  633.56   66.95
   4  -4  -4   31.49    6.67
   4  -4  -4   13.55   13.36
  -4   4   4   66.01   24.89
  -4   4   4   36.28    6.98
   4  -4  -3 2694.26  132.77
   4  -4  -3 2629.59  133.85
   4  -4  -3 2744.71  141.97
  -4   4   3 2975.67  145.15
  -4   4   3 2890.33  148.22
   4  -4  -2  989.65   65.22
   4  -4  -2  860.95  151.23
  -4   4   2  892.79   62.32
  -4   4   2  882.92   55.14
   4  -4  -1 3987.63  150.80
   4  -4  -1 3917.42  149.96
  -4   4   1 4150.97  172.65
   4  -4   0   85.43   17.02
   4  -4   0  170.15   20.83
   4  -4   0  160.02   62.38
  -4   4   0   94.39   13.10
  -4   4   0   69.73   27.31
  -4   4   0  143.66   20.38
   4  -4   1   69.68   24.47
   4  -4   1   18.22   11.33
   4  -4   1   17.13   15.04
  -4   4  -1   12.29   21.89
  -4   4  -1   32.98   16.21
   4  -4   2 1240.54   74.13
   4  -4   2 1363.00   72.70
   4  -4   2 1296.96   75.13
  -4   4  -2 1155.38   64.50
  -4   4  -2 1278.65   91.89
  -4   4  -2 1343.87   73.19
   4  -4   3  650.38  101.88
   4  -4   3  667.89   46.02
   4  -4   3  596.69   44.04
  -4   4  -3  635.87   44.15
  -4   4  -3  724.73   54.35
  -4   4  -3  616.95   44.30
   4  -4   4 1446.11   92.91
   4  -4   4 1354.42   84.85
   4  -4   4 1607.74   87.64
  -4   4  -4 1369.25   85.55
  -4   4  -4 1460.57   94.63
  -4   4  -4 1386.65   82.44
   4  -4   5  117.53   23.09
   4  -4   5  158.01   32.59
  -4   4  -5  121.41   19.65
  -4   4  -5  169.82   51.75
   4  -4   6  398.10   78.72
   4  -4   6  364.93   30.29
  -4   4  -6  385.89   50.48
  -4   4  -6  509.80   52.92
   4  -4   7  613.36   59.26
   4  -4   7  590.92   54.86
  -4   4  -7  493.65   39.56
  -4   4  -7  774.86  150.67
   4  -4   8   37.42   15.00
   4  -4   8    4.63    3.02
  -4   4  -8   24.51   11.57
  -4   4  -8   30.38   19.52
   4  -4   9 1781.32  144.96
   4  -4   9 1809.98  122.36
  -4   4  -9 1688.85  114.24
  -4   4  -9 1785.52  131.89
   4  -4  10   65.02   28.51
   4  -4  10   25.77   12.85
  -4   4 -10    8.35    5.63
  -4   4 -10   30.89   22.25
   4  -4  11  292.48   73.78
   4  -4  11  244.21   15.99
  -4   4 -11  255.64   58.47
  -4   4 -11  310.89   60.36
   4  -4  12   27.56   20.94
  -4   4 -12    4.87   19.70
   4  -4  13   45.87   16.40
  -4   4 -13   54.14   12.55
  -4   4 -13   75.83   24.16
   4  -4  14  664.61  141.31
  -4   4 -14  657.87  211.62
   4  -4  15  100.82   29.38
  -4   4 -15   46.59   38.69
  -4   4 -16   22.91   17.59
   4  -3 -16   88.16   32.26
   4  -3 -15  136.47   51.40
   4  -3 -14  297.92   41.22
  -4   3  13  315.01   80.01
  -4   3  12   77.41   28.21
  -4   3  11  163.32   45.14
  -4   3  10  105.46   39.24
  -4   3   9 2934.34  173.74
  -4   3   8  207.56   41.89
   4  -3  -7   77.85   17.71
  -4   3   7   83.51   31.87
  -4   3   7   80.76   14.35
   4  -3  -6 2370.59   91.45
  -4   3   6 2296.93  103.90
   4  -3  -5  508.33   43.59
   4  -3  -5  536.62  124.66
  -4   3   5  634.06  137.83
  -4   3   5  552.04   42.01
   4  -3  -4  840.64   50.32
   4  -3  -4  808.16   54.75
  -4   3   4 1061.15  165.33
  -4   3   4  858.88   50.80
   4  -3  -3 1465.21   76.60
   4  -3  -3 1511.12   83.63
   4  -3  -3 1381.14   77.96
  -4   3   3 1348.41   69.34
  -4   3   3 1373.80   78.59
   4  -3  -2 3613.99  132.96
   4  -3  -2 3942.33  145.06
   4  -3  -2 4058.96  151.79
  -4   3   2 3839.78  135.40
  -4   3   2 4065.08  151.94
   4  -3  -1 1185.81   67.29
   4  -3  -1 1200.64   69.73
   4  -3  -1 1370.53   81.31
  -4   3   1 1190.31   72.89
  -4   3   1 1392.07   81.34
   4  -3   0  183.74   37.39
   4  -3   0  196.48   38.23
   4  -3   0  191.51   34.68
  -4   3   0  215.68   15.72
  -4   3   0  193.96   27.93
  -4   3   0  309.44   78.12
   4  -3   1 5843.15  123.04
   4  -3   1 5868.37  112.22
   4  -3   1 5847.17  130.00
  -4   3  -1 5948.69  143.05
  -4   3  -1 5926.88  111.88
   4  -3   2 5236.52  112.00
   4  -3   2 4757.03  116.93
  -4   3  -2 5147.41   99.23
  -4   3  -2 5149.95  112.94
  -4   3  -2 4743.85   95.66
   4  -3   3 2723.44  150.01
   4  -3   3 2554.86  127.40
   4  -3   3 2762.63  142.21
  -4   3  -3 2543.68  131.50
  -4   3  -3 2683.14  142.53
  -4   3  -3 2386.13  120.17
   4  -3   4  187.36   42.73
   4  -3   4  196.73   40.32
   4  -3   4  210.45   47.05
  -4   3  -4  167.52   20.11
  -4   3  -4  178.12   44.79
  -4   3  -4  242.53   45.16
   4  -3   5  532.65   30.82
   4  -3   5  506.59   16.27
   4  -3   5  549.11   99.11
  -4   3  -5  406.43   27.12
  -4   3  -5  454.05   34.56
  -4   3  -5  527.10   39.67
   4  -3   6  594.13  100.46
   4  -3   6  554.85   34.44
   4  -3   6  561.43   47.30
  -4   3  -6  663.90   54.45
  -4   3  -6  583.70   37.46
   4  -3   7  636.62   78.95
   4  -3   7  555.11   47.27
  -4   3  -7  598.07   46.40
  -4   3  -7  716.55  117.78
   4  -3   8  152.28   38.65
   4  -3   8   99.55   27.79
  -4   3  -8  147.52   30.20
  -4   3  -8  104.38   32.24
   4  -3   9  372.90   70.89
   4  -3   9  297.60   15.63
  -4   3  -9  311.36   51.39
  -4   3  -9  292.56   29.51
   4  -3  10  257.45   53.04
   4  -3  10  215.24   20.74
  -4   3 -10  223.59   19.78
  -4   3 -10  186.22   39.24
   4  -3  11 1042.75   94.79
  -4   3 -11 1088.47   90.26
  -4   3 -11  863.38   35.22
  -4   3 -11 1155.08  109.78
   4  -3  12   -4.23   22.37
  -4   3 -12   29.34    9.89
  -4   3 -12   93.97   32.20
   4  -3  13 1042.18   71.98
  -4   3 -13  883.83   49.33
  -4   3 -13  720.12  168.45
   4  -3  14   64.28   19.50
  -4   3 -14  103.42   37.44
   4  -3  15  267.70   87.83
  -4   3 -15  363.52   54.68
   4  -3  16   40.47   35.10
  -4   3 -16   32.46   33.32
   4  -3  17   43.32   16.98
  -4   3 -17   87.45   49.25
   4  -2 -16   13.90   28.50
   4  -2 -15  318.51   74.84
   4  -2 -14  186.75   28.75
   4  -2 -13   45.16   24.59
   4  -2 -12   -8.54   19.90
  -4   2  11  121.51   32.54
  -4   2  10 2365.65  278.24
  -4   2   9  596.73  113.34
  -4   2   8   66.72   28.24
  -4   2   7   96.21   32.88
  -4   2   6  594.61   72.31
   4  -2  -5   51.91    8.46
   4  -2  -5   33.45   20.42
   4  -2  -5   47.67    7.87
  -4   2   5   31.31   10.84
   4  -2  -4 3966.80  135.87
   4  -2  -4 4147.56  154.32
  -4   2   4 3803.55  143.65
   4  -2  -3  876.23   64.98
   4  -2  -3  784.29  112.68
  -4   2   3  872.95   72.50
  -4   2   3  776.11   38.67
   4  -2  -2   12.96    7.45
   4  -2  -2   12.58    8.68
   4  -2  -2  -36.23   13.10
  -4   2   2    9.58    6.62
  -4   2   2   12.41   19.67
   4  -2  -1 5831.33  104.28
   4  -2  -1 5610.07  107.16
   4  -2  -1 5361.30  108.63
  -4   2   1 5288.94   95.20
  -4   2   1 5302.61  106.74
   4  -2   0  779.14   85.89
   4  -2   0  606.95   50.91
   4  -2   0  740.91  102.49
  -4   2   0  693.69   55.24
  -4   2   0  558.38   46.78
  -4   2   0  628.41   52.84
   4  -2   1  105.85   19.21
   4  -2   1   62.22    8.09
   4  -2   1   78.60   15.63
  -4   2  -1   76.51   13.96
  -4   2  -1   68.52   26.57
  -4   2  -1   66.17   19.91
   4  -2   2 6587.84  129.89
   4  -2   2 7216.62  125.11
   4  -2   2 7404.91  134.99
  -4   2  -2 7551.56  136.02
  -4   2  -2 6992.33  136.59
  -4   2  -2 6494.30  119.74
   4  -2   3  598.81  109.50
   4  -2   3  529.76   38.01
   4  -2   3  603.36   60.21
   4  -2   3  755.55   89.93
  -4   2  -3  642.10   56.40
  -4   2  -3  521.26   36.24
   4  -2   4   78.64   13.21
   4  -2   4   89.63   19.52
   4  -2   4   62.04   20.72
   4  -2   4  170.74   34.09
  -4   2  -4   96.22   42.77
  -4   2  -4  122.75   20.45
   4  -2   5 1202.72   68.13
   4  -2   5 1310.84   65.82
   4  -2   5 1293.83   73.85
  -4   2  -5 1262.41   77.26
  -4   2  -5 1334.03   67.49
   4  -2   6  154.44   23.41
   4  -2   6  200.22   28.44
   4  -2   6  210.90   43.25
   4  -2   6  197.67   24.99
  -4   2  -6  231.42   27.33
  -4   2  -6  179.70   20.21
   4  -2   7  821.39   58.75
   4  -2   7  844.79   48.93
   4  -2   7  925.50   64.44
  -4   2  -7  873.12   64.27
  -4   2  -7  843.05   49.35
   4  -2   8  117.38   25.28
  -4   2  -8   42.49   19.25
  -4   2  -8  149.65   56.79
   4  -2   9 1439.68  217.43
  -4   2  -9 1565.20   57.85
  -4   2  -9 1540.52   59.99
  -4   2  -9 1382.41   98.70
   4  -2  10  140.03   39.39
  -4   2 -10  131.25   28.30
  -4   2 -10  107.65   24.54
  -4   2 -10   81.27   21.89
   4  -2  11  177.71   32.32
  -4   2 -11  140.62   28.90
  -4   2 -11  113.63   23.59
  -4   2 -11  124.16   30.17
   4  -2  12  567.98   91.76
  -4   2 -12  492.30   18.16
  -4   2 -12  407.80   58.59
  -4   2 -12  499.02  161.18
   4  -2  13   46.23   15.33
  -4   2 -13   60.95   13.05
  -4   2 -13   15.24   26.82
   4  -2  14  212.91   74.88
  -4   2 -14  105.10   45.67
   4  -2  15  290.68  202.60
  -4   2 -15  375.96  127.40
   4  -2  16  182.99   62.05
   4  -2  17  240.69   99.98
  -4   2 -17  133.26   38.19
   4  -1 -16  -20.85   25.03
   4  -1 -15   -0.78   26.37
   4  -1 -14   37.64   34.48
   4  -1 -13  479.68   43.53
   4  -1 -12   97.40   38.55
   4  -1 -11 1211.30  108.91
   4  -1 -10   68.43   31.80
  -4   1   9  322.12   83.27
  -4   1   8 1594.93   99.94
  -4   1   7  803.39  109.49
   4  -1  -6 1151.74   75.76
  -4   1   6 1071.40   95.21
   4  -1  -5   16.12    8.27
  -4   1   5   31.09   14.21
   4  -1  -4 1885.96   97.31
   4  -1  -4 1823.56  103.03
   4  -1  -4 1771.05   91.20
  -4   1   4 1867.00  129.43
   4  -1  -3 3958.70   71.13
   4  -1  -3 3852.32   84.57
   4  -1  -3 3782.64   69.06
  -4   1   3 3689.97   85.02
   4  -1  -2  517.95   48.50
   4  -1  -2  609.85   50.98
   4  -1  -2  550.61   47.25
   4  -1  -2  489.98   39.75
  -4   1   2  463.70   41.36
   4  -1  -1  134.08   21.49
   4  -1  -1  162.47   20.17
   4  -1  -1  126.22   20.74
   4  -1  -1  119.97   12.17
  -4   1   1   78.45   21.64
   4  -1   0  419.66   62.78
   4  -1   0  367.80   65.00
   4  -1   0  379.14   24.50
   4  -1   0  502.31   46.96
  -4   1   0  349.55   19.39
  -4   1   0  326.51   24.00
   4  -1   1  961.26   74.87
   4  -1   1 1076.69   80.99
   4  -1   1  963.80   81.79
   4  -1   1 1154.82   87.22
  -4   1  -1  869.93   69.17
  -4   1  -1  965.92   73.41
   4  -1   2  163.45   37.02
   4  -1   2  112.38   15.97
   4  -1   2   94.09   15.33
   4  -1   2  164.04   29.90
  -4   1  -2   89.59   17.67
  -4   1  -2  118.46   14.82
   4  -1   3 8094.92  148.57
   4  -1   3 8324.53  137.13
   4  -1   3 8206.63  156.36
   4  -1   3 8231.62  155.23
  -4   1  -3 8706.14  161.79
  -4   1  -3 8643.37  143.79
   4  -1   4 1228.82   71.55
   4  -1   4 1286.62   67.80
   4  -1   4 1419.51  179.38
   4  -1   4 1162.66   67.99
  -4   1  -4 1421.71   84.04
  -4   1  -4 1281.03   67.88
   4  -1   5   79.44   10.53
   4  -1   5   98.28    8.88
   4  -1   5   89.52   15.56
  -4   1  -5   70.37   19.36
  -4   1  -5  123.17   19.25
   4  -1   6  689.35   41.55
   4  -1   6  570.64  129.15
   4  -1   6  720.79   51.64
   4  -1   6  717.87  120.96
  -4   1  -6  804.54   83.46
   4  -1   7 3166.28  160.00
   4  -1   7 2910.28  151.67
   4  -1   7 2842.38  144.46
  -4   1  -7 2885.18  148.15
  -4   1  -7 2857.15  134.81
   4  -1   8   66.69   31.94
   4  -1   8   78.76   22.10
  -4   1  -8   55.10   11.97
  -4   1  -8   71.42   20.73
  -4   1  -8   46.71    6.91
   4  -1   9  124.47   26.24
  -4   1  -9   80.93   12.46
  -4   1  -9   66.32   18.46
   4  -1  10  981.74   73.84
  -4   1 -10 1031.58   65.56
  -4   1 -10 1025.45   65.80
  -4   1 -10  972.73   75.09
   4  -1  11   38.23   21.05
  -4   1 -11    3.64    4.38
  -4   1 -11    5.18    5.50
  -4   1 -11   10.56   22.00
   4  -1  12  230.52   53.04
  -4   1 -12  233.38   33.73
  -4   1 -12  156.59   34.79
  -4   1 -12  187.80   51.98
   4  -1  13   81.15   32.70
  -4   1 -13   59.74   11.94
  -4   1 -13   76.98   30.11
   4  -1  14   51.90   21.21
  -4   1 -14   68.61   11.43
  -4   1 -14   74.55   29.62
   4  -1  15  142.42   52.73
  -4   1 -15  144.67   42.53
   4  -1  16   67.42   21.73
  -4   1 -16   -0.15   29.81
   4  -1  17   56.91   28.76
  -4   1 -17   12.24   34.68
  -4   1 -18   43.34   32.19
   4   0 -16   57.48   31.05
   4   0 -14  983.40   94.94
   4   0 -13   35.48   20.32
   4   0 -12   22.43   22.72
   4   0 -11  959.33   89.42
   4   0 -10 1045.27   83.46
   4   0  -9  230.83   50.69
   4   0  -8  223.05   31.03
   4   0  -7 1616.82   48.50
  -4   0   6  916.45  102.45
  -4   0   5   49.50   18.18
   4   0  -4 8640.57  160.48
  -4   0   4 7830.10  150.69
   4   0  -328290.11  440.46
   4   0  -327644.19  451.28
   4   0  -329716.06  455.78
  -4   0   329424.68  480.29
   4   0  -2   20.70    8.85
   4   0  -2   29.94    7.97
  -4   0   2   21.84    6.48
   4   0  -1 1129.02   84.26
   4   0  -1  990.99   76.95
   4   0  -1 1070.25   81.47
   4   0  -1  935.80   69.64
  -4   0   1 1009.06   87.31
   4   0   0  175.34   30.18
   4   0   0  132.63   13.56
   4   0   0  131.71   12.34
   4   0   0  129.33   12.64
  -4   0   0  150.44   25.28
   4   0   1 4916.83   97.09
   4   0   1 4689.64   88.46
   4   0   1 4902.67   94.49
  -4   0  -1 4718.07   92.84
  -4   0  -1 4468.94   83.86
   4   0   2  933.83   83.28
   4   0   2  997.28   74.11
   4   0   2  971.88   76.06
   4   0   2 1041.42   79.93
  -4   0  -2 1019.98   97.38
  -4   0  -2  897.38   72.30
   4   0   3 7514.99  136.21
   4   0   3 7771.42  126.94
   4   0   3 7776.92  147.29
   4   0   3 8258.20  148.21
  -4   0  -3 7676.24  148.00
  -4   0  -3 7725.42  127.64
   4   0   4 2734.10  146.26
   4   0   4 2866.39  162.97
   4   0   4 2994.11  167.33
   4   0   4 2716.83  151.98
  -4   0  -4 2904.27  163.41
   4   0   5   31.43   24.67
   4   0   5    0.29   15.53
   4   0   5   39.49    7.16
  -4   0  -5   11.60    9.07
   4   0   6   51.55   10.58
   4   0   6  112.05   25.33
   4   0   6  102.71   14.87
  -4   0  -6   77.04   26.01
   4   0   7  750.06   56.56
   4   0   7  837.24   73.46
   4   0   7  851.73   74.28
  -4   0  -7  712.85   53.28
   4   0   8   20.68    8.79
   4   0   8  -10.57   16.75
   4   0   8   21.28   16.55
  -4   0  -8   68.40   24.38
   4   0   9  172.81   31.89
  -4   0  -9  177.40   24.38
  -4   0  -9  185.06   28.11
  -4   0  -9  241.88   57.88
   4   0  10   48.60   27.85
  -4   0 -10   19.81    6.19
  -4   0 -10   39.41   10.89
  -4   0 -10   -1.51   17.30
   4   0  11  149.93   40.51
  -4   0 -11  149.15   29.48
  -4   0 -11  129.53   19.71
  -4   0 -11  184.03   34.02
   4   0  12  969.66  144.41
  -4   0 -12  877.77   58.96
  -4   0 -12  758.65   71.02
  -4   0 -12  853.65  189.20
   4   0  13  244.60   27.80
  -4   0 -13  278.45   25.76
  -4   0 -13  228.16   14.44
  -4   0 -13  232.52   50.42
   4   0  14  531.72   95.44
  -4   0 -14  489.31   47.34
  -4   0 -14  543.87  159.70
   4   0  15   78.79   26.10
   4   0  16  394.82  114.70
   4   0  17  240.37   92.55
  -4   0 -17  296.66   57.68
   4   0  18   16.07   18.30
  -4   0 -18    8.31   28.71
   4   1 -16  307.93   61.09
   4   1 -15  479.17  154.97
   4   1 -14   22.30   17.47
   4   1 -13   42.38   24.12
   4   1 -12  136.92   29.11
   4   1 -11   62.10   27.59
   4   1 -10  699.25   69.29
   4   1  -8   47.56   15.21
   4   1  -7  862.51   75.03
   4   1  -6  361.37   41.89
   4   1  -6  505.68   76.86
   4   1  -5    9.16   10.99
   4   1  -4 2954.81  160.02
   4   1  -4 2815.38  151.97
   4   1  -4 3040.90  154.63
   4   1  -4 3188.03  162.20
   4   1  -3  128.24   21.04
   4   1  -3  184.42   33.18
   4   1  -3  159.16    7.33
  -4  -1   3  180.77   19.77
   4   1  -2  905.30   71.47
   4   1  -2  993.74   88.68
   4   1  -2  855.02   66.04
  -4  -1   2  884.60   67.41
   4   1  -1 2096.14  117.69
   4   1  -1 1957.51  109.86
   4   1  -1 2140.12  118.57
   4   1  -1 2296.02  126.64
  -4  -1   1 2329.06  130.17
   4   1   0  228.02   19.09
   4   1   0  226.26   20.07
   4   1   0  272.64   22.00
   4   1   0  250.44   49.32
  -4  -1   0  300.64   53.02
   4   1   1  943.47   74.73
   4   1   1  958.45   73.73
   4   1   1  855.18   67.66
   4   1   1 1061.50   82.08
  -4  -1  -1  747.61   60.94
  -4  -1  -1  911.89   75.56
   4   1   2  392.90   33.17
   4   1   2  387.94   31.22
   4   1   2  402.57   48.96
   4   1   2  382.20   33.02
  -4  -1  -2  466.48   67.72
  -4  -1  -2  378.40   33.60
   4   1   3 6701.92  110.18
   4   1   3 6707.13  109.39
   4   1   3 6308.80  122.42
   4   1   3 6980.41  124.20
  -4  -1  -3 6966.07  134.69
  -4  -1  -3 6906.72  125.59
   4   1   4 1118.75   80.47
   4   1   4 1179.78   11.06
   4   1   4 1252.79  106.41
   4   1   4 1055.97   80.71
  -4  -1  -4 1227.26   42.39
  -4  -1  -4 1231.06   33.97
   4   1   5    5.49   12.75
  -4  -1  -5   31.57   16.46
  -4  -1  -5    8.22   13.94
   4   1   6   22.63   14.61
   4   1   6   19.39   13.73
  -4  -1  -6   -4.84   16.33
  -4  -1  -6   -1.89   14.98
   4   1   7  251.27   28.78
  -4  -1  -7  385.63   56.36
  -4  -1  -7  394.75   66.24
   4   1   8  125.35   19.92
  -4  -1  -8  224.38   41.48
  -4  -1  -8  157.01   19.01
   4   1   9  123.75   29.51
  -4  -1  -9   99.98   18.60
  -4  -1  -9   97.02   18.02
  -4  -1  -9  115.09   38.19
   4   1  10 1579.82   88.07
  -4  -1 -10 1677.89   77.65
  -4  -1 -10 1573.86   87.66
   4   1  11   27.38    9.98
  -4  -1 -11   13.72    7.04
  -4  -1 -11    5.70    3.15
  -4  -1 -11   20.33   20.00
   4   1  12   26.99   17.94
  -4  -1 -12   23.30    7.23
  -4  -1 -12   12.51    6.00
  -4  -1 -12   -6.83   16.74
   4   1  13   61.64   17.72
  -4  -1 -13   46.00   12.47
  -4  -1 -13   58.28    9.25
  -4  -1 -13   66.18   28.37
   4   1  14  223.04   68.53
  -4  -1 -14  224.14   43.17
  -4  -1 -14  356.33   35.81
   4   1  15  190.78   59.85
  -4  -1 -15  189.05   33.01
   4   1  16  483.72   57.67
  -4  -1 -16  366.29  107.92
   4   1  17   24.75   12.02
  -4  -1 -17   76.49   32.71
   4   1  18  250.98   61.71
  -4  -1 -18  225.35   60.57
   4   2 -16   -3.56   29.69
   4   2 -15   38.54   22.50
   4   2 -15   -7.95   24.64
   4   2 -14   64.87   26.81
   4   2 -14   79.60   25.74
   4   2 -13   14.69   20.25
   4   2 -12  202.24   46.46
   4   2 -11   30.96   21.94
  -4  -2  11   10.12    4.06
  -4  -2  11   17.48    4.01
   4   2 -10 1314.17   99.25
  -4  -2  10 1212.63   91.64
  -4  -2  10 1234.39   81.99
  -4  -2   9   21.45    6.10
  -4  -2   9   32.11    6.41
   4   2  -8  -10.12   17.80
  -4  -2   8   11.33    5.14
  -4  -2   8    0.67    2.28
   4   2  -7  528.50   73.39
  -4  -2   7  487.44   45.91
  -4  -2   7  459.83   34.59
   4   2  -6 1383.49   87.40
   4   2  -6 1308.35   86.22
   4   2  -6 1410.06   78.36
  -4  -2   6 1463.78   82.37
   4   2  -5   39.95   17.65
   4   2  -5   22.13    8.46
   4   2  -5   62.75    8.89
  -4  -2   5   48.02    8.89
   4   2  -4  237.34   42.47
   4   2  -4  297.69   51.25
   4   2  -4  237.92   25.37
  -4  -2   4  190.32   14.84
   4   2  -3   25.44   11.75
   4   2  -3   51.08   12.55
   4   2  -3   48.88    8.58
  -4  -2   3   52.98    9.82
   4   2  -2 1324.31   78.90
   4   2  -2 1257.30   77.07
   4   2  -2 1221.03   24.69
  -4  -2   2 1325.97   78.95
   4   2  -1 8763.12  155.50
   4   2  -1 8968.43  156.96
   4   2  -1 8059.11  138.10
  -4  -2   1 8336.08  144.39
   4   2   0  217.26   45.23
   4   2   0  198.41   17.93
   4   2   0  224.50   23.96
   4   2   0  298.85   49.79
  -4  -2   0  200.37   19.39
   4   2   1  264.66   29.26
   4   2   1  279.01   24.10
   4   2   1  255.02   28.15
  -4  -2  -1  253.12   20.10
  -4  -2  -1  242.96   20.68
  -4  -2  -1  218.79   20.95
   4   2   2 2321.23   91.35
   4   2   2 2239.35   89.05
   4   2   2 2351.89   99.13
  -4  -2  -2 2182.71   86.60
  -4  -2  -2 2370.11   94.86
  -4  -2  -2 1840.04   81.36
   4   2   3 1141.86   83.28
   4   2   3  997.69   79.31
   4   2   3 1063.31   79.26
  -4  -2  -3 1081.12   88.77
  -4  -2  -3 1069.27   80.63
  -4  -2  -3 1074.84   79.17
   4   2   4 2069.44  111.32
   4   2   4 2223.95  128.49
   4   2   4 2088.36  116.11
  -4  -2  -4 2098.81  122.01
  -4  -2  -4 2188.29  122.25
  -4  -2  -4 2158.38  116.38
   4   2   5 1491.27   80.33
   4   2   5 1428.80   87.36
   4   2   5 1492.37   85.77
  -4  -2  -5 1585.62   98.77
  -4  -2  -5 1570.27   91.43
  -4  -2  -5 1496.66   80.53
  -4  -2  -6  547.50   73.62
  -4  -2  -6  527.17   40.88
   4   2   7 1919.87  105.46
  -4  -2  -7 1885.56  117.72
  -4  -2  -7 1995.99   95.99
  -4  -2  -7 2174.70  114.83
  -4  -2  -810600.73   41.36
  -4  -2  -8 9879.26  460.43
  -4  -2  -810574.05  127.86
  -4  -2  -810326.77  491.76
   4   2   910719.23  411.06
  -4  -2  -910906.33  401.28
  -4  -2  -911210.76  136.99
  -4  -2  -911439.50   53.18
  -4  -2  -911293.82  124.90
  -4  -2 -10 1813.93   87.06
  -4  -2 -10 1929.37   90.93
  -4  -2 -10 2581.61  199.25
  -4  -2 -10 2196.35  116.95
  -4  -2 -11  346.98   27.52
  -4  -2 -11  333.24   30.75
  -4  -2 -11  410.05   58.60
  -4  -2 -11  307.37   91.82
   4   2  12   94.24   21.27
  -4  -2 -12   52.59   18.99
  -4  -2 -12   44.76    8.19
  -4  -2 -12   30.91   20.71
   4   2  13   43.35   21.59
  -4  -2 -13   70.89   21.17
  -4  -2 -13   79.42   21.45
  -4  -2 -13   64.85   29.62
   4   2  14   55.74   16.14
  -4  -2 -14   44.98   12.91
  -4  -2 -14   50.80   27.50
   4   2  15 2322.14  180.17
  -4  -2 -15 2189.53  161.72
  -4  -2 -15 2770.64  217.63
   4   2  16  155.25   57.59
  -4  -2 -16  206.12   38.04
   4   2  17   57.47   30.22
  -4  -2 -17   35.49   15.69
   4   2  18   47.59   23.89
  -4  -2 -18  106.61   41.59
   4   3 -16   54.71   34.83
   4   3 -15   -4.11   19.98
   4   3 -15   97.15   35.25
   4   3 -14  108.36   33.64
   4   3 -14   20.81   25.72
   4   3 -13   69.06   25.11
   4   3 -13   40.63   26.19
   4   3 -12  291.03   33.05
   4   3 -12  226.26   59.44
  -4  -3  12  180.87   29.92
   4   3 -11 2233.97  100.43
   4   3 -11 2067.33   93.51
  -4  -3  11 2196.61   80.38
  -4  -3  11 1738.43   66.92
   4   3 -10  547.58  112.73
  -4  -3  10  588.74   23.73
  -4  -3  10  540.78   21.31
   4   3  -9  -14.66   21.15
  -4  -3   9   13.05    6.29
  -4  -3   9    5.31    5.83
   4   3  -8   37.80   19.24
   4   3  -8   16.17    6.47
  -4  -3   8   12.71    7.08
   4   3  -7  713.34   61.28
  -4  -3   7  642.69   49.34
   4   3  -6  632.62   48.27
   4   3  -6  622.29   40.69
  -4  -3   6  654.42   39.99
   4   3  -5  249.11   40.83
   4   3  -5  434.36   39.12
   4   3  -5  368.31   25.41
  -4  -3   5  322.93   23.58
   4   3  -4  326.05   60.79
   4   3  -4  432.78   76.76
   4   3  -4  412.90   42.45
  -4  -3   4  434.76   49.42
   4   3  -3  301.47   46.63
   4   3  -3  291.40   22.16
  -4  -3   3  321.46   21.29
  -4  -3   3  187.60   14.93
   4   3  -2  388.01   35.33
   4   3  -2  336.52   16.50
  -4  -3   2  409.72   63.10
  -4  -3   2  315.21   18.53
   4   3  -1 3801.72  208.42
   4   3  -1 3482.51  189.61
  -4  -3   1 3765.18  205.59
  -4  -3   1 3493.08  191.40
   4   3   0  822.16   63.20
   4   3   0 1123.96   85.46
   4   3   0  945.95   69.86
  -4  -3   0  892.50   68.10
  -4  -3   0  945.97   81.53
   4   3   1 7413.20  138.31
   4   3   1 6842.09  145.05
   4   3   1 6937.14  122.15
  -4  -3  -1 7066.75  133.77
  -4  -3  -1 7477.29  148.54
   4   3   2 4575.73  177.04
   4   3   2 4371.24  174.35
   4   3   2 4529.85  173.07
  -4  -3  -2 4454.03  178.91
  -4  -3  -2 4620.33  177.60
  -4  -3  -2 4407.92  170.79
   4   3   3 6616.47  112.06
   4   3   3 6247.16  119.82
  -4  -3  -3 6808.15  132.59
  -4  -3  -3 6689.23  114.27
  -4  -3  -3 6301.47  110.11
   4   3   4 8115.39  135.07
   4   3   4 8689.88  162.78
  -4  -3  -4 8157.57  134.09
  -4  -3  -4 7957.44  153.28
  -4  -3  -4 8137.83  140.75
   4   3   5 6275.82  104.58
   4   3   5 6448.81  128.80
  -4  -3  -5 6715.00  112.36
  -4  -3  -5 6662.20  122.04
   4   3   6  510.50   27.52
  -4  -3  -6  481.90   24.15
  -4  -3  -6  473.36   37.89
  -4  -3  -6  415.26   27.46
   4   3   7  839.13   68.16
   4   3   7  719.51   55.47
  -4  -3  -7  675.81   52.06
  -4  -3  -7  778.15   46.95
  -4  -3  -7  638.95   44.75
   4   3   8  341.36   31.16
   4   3   8  304.03   26.32
  -4  -3  -8  264.53   34.76
  -4  -3  -8  358.29   30.17
  -4  -3  -8  370.96   81.52
   4   3   9  138.86   32.77
   4   3   9  129.40   28.94
  -4  -3  -9  111.92   33.66
  -4  -3  -9  125.88   26.35
  -4  -3  -9  159.21   30.67
   4   3  10  156.53   25.85
  -4  -3 -10  188.61   38.28
  -4  -3 -10  155.18   29.70
  -4  -3 -11  493.10   56.48
  -4  -3 -11  503.90   18.17
  -4  -3 -11  661.98  116.20
  -4  -3 -11  670.21  141.20
  -4  -3 -12  104.24   28.71
  -4  -3 -12  107.61   24.56
  -4  -3 -12  182.35   36.04
  -4  -3 -12  104.92   34.93
  -4  -3 -13  222.04   17.11
  -4  -3 -13  144.86   31.84
  -4  -3 -13  212.17   41.25
  -4  -3 -13  218.84   29.20
   4   3  14  129.83   26.77
  -4  -3 -14  189.19   46.29
   4   3  15  457.26   37.27
  -4  -3 -15  516.65   25.06
  -4  -3 -15  543.07   44.78
   4   3  16  160.83   32.49
  -4  -3 -16  135.03   33.89
   4   3  17   27.77   11.08
  -4  -3 -18   70.97   32.65
   4   4 -15  280.93   98.28
   4   4 -15  472.29   58.37
   4   4 -14   21.40   13.03
   4   4 -14   20.16   31.30
   4   4 -13   48.26   21.02
   4   4 -13   98.24   23.13
   4   4 -12  345.97  104.17
   4   4 -12  264.68   34.62
  -4  -4  12  244.25   51.98
   4   4 -11  -32.81   19.37
   4   4 -11   54.66   22.31
  -4  -4  11   18.76   11.18
   4   4 -10 1929.09  125.79
  -4  -4  10 1853.41   41.33
   4   4  -9 4105.33  140.43
   4   4  -9 4110.30  113.95
  -4  -4   9 4398.36  108.19
   4   4  -8 1245.38   89.48
   4   4  -8 1338.83  124.16
   4   4  -8 1123.65   73.21
  -4  -4   8 1355.83   88.54
   4   4  -7  227.22   38.31
   4   4  -7  221.29   27.35
   4   4  -7  175.37   34.42
  -4  -4   7  236.43   49.61
   4   4  -6 1618.94   48.57
   4   4  -6 1676.04   68.32
  -4  -4   6 1672.60   70.39
   4   4  -5 1002.27   66.58
   4   4  -5  951.24   57.34
   4   4  -5  939.77   70.94
  -4  -4   5  889.12   58.39
  -4  -4   5  996.96   60.35
   4   4  -4  804.69   57.21
   4   4  -4  710.28   48.63
   4   4  -4  800.52   51.55
  -4  -4   4  818.40  101.23
  -4  -4   4  724.23   48.86
   4   4  -3  959.31   58.31
   4   4  -3 1044.07   58.83
   4   4  -3 1092.65   65.72
  -4  -4   3 1129.13   66.88
  -4  -4   3 1040.32   59.84
   4   4  -2  682.88   56.86
   4   4  -2  543.13   45.32
   4   4  -2  576.94   44.08
  -4  -4   2  526.56   43.65
  -4  -4   2  528.68   43.85
   4   4  -1  538.84   79.77
   4   4  -1  433.58   36.57
   4   4  -1  480.10   36.53
  -4  -4   1  551.35   51.83
  -4  -4   1  548.16   46.39
   4   4   010469.97  179.25
   4   4   0 9954.68  172.27
  -4  -4   0 9956.44  191.68
  -4  -4   011032.77  188.23
   4   4   1 1575.01   89.83
   4   4   1 1394.69   86.87
  -4  -4  -1 1475.51   85.17
  -4  -4  -1 1482.14   87.92
   4   4   2 7559.06  130.97
  -4  -4  -2 7123.49  124.02
  -4  -4  -2 7431.64  142.17
   4   4   328035.82  443.33
   4   4   326357.39  431.74
  -4  -4  -329563.11  484.84
  -4  -4  -326919.28  426.18
  -4  -4  -327534.83  432.07
   4   4   4 6803.25  117.23
   4   4   4 6091.80  120.96
  -4  -4  -4 7114.91  143.01
  -4  -4  -4 6582.50  114.55
  -4  -4  -4 6255.87  109.71
   4   4   5  274.08   23.63
   4   4   5  259.32   46.70
  -4  -4  -5  293.08   30.42
  -4  -4  -5  260.39   17.22
  -4  -4  -5  328.00   60.12
   4   4   6 2056.98  114.29
   4   4   6 1908.95  109.17
  -4  -4  -6 1647.23   96.17
  -4  -4  -6 1745.64   92.78
  -4  -4  -6 1771.05  110.13
   4   4   7  794.23   71.30
   4   4   7  683.07   52.07
  -4  -4  -7  881.65   80.46
  -4  -4  -7  679.57   44.80
  -4  -4  -7  792.89   54.38
   4   4   8  322.52   27.30
   4   4   8  304.32   68.11
  -4  -4  -8  226.97   26.29
  -4  -4  -8  317.51   29.93
  -4  -4  -8  332.47   84.91
   4   4   9 4090.76  159.37
  -4  -4  -9 4061.85  154.65
  -4  -4  -9 3759.05  159.19
  -4  -4  -9 4242.37  172.08
   4   4  10  160.55   31.32
  -4  -4 -10  102.00   21.63
  -4  -4 -10  138.87   29.88
  -4  -4 -10  167.73   37.68
  -4  -4 -11  143.50   21.00
  -4  -4 -11   81.52   22.87
  -4  -4 -11  149.78   32.35
   4   4  12   33.92    9.76
  -4  -4 -12   45.25   21.36
  -4  -4 -12   15.53   17.02
  -4  -4 -13 1815.56  160.98
  -4  -4 -13 1863.00   64.86
  -4  -4 -14  925.55   78.70
  -4  -4 -14  860.52   50.55
  -4  -4 -15   24.22   20.42
  -4  -4 -15   14.67   16.87
   4   4  16   23.01   25.07
  -4  -4 -16   45.06   16.83
  -4  -4 -16   25.68   16.83
   4   4  17   46.88   19.60
  -4  -4 -17   -4.27   24.76
   4   4  18  -15.38   24.59
  -4  -4 -18   12.95   22.95
   4   5 -15   35.26   27.52
   4   5 -14   66.71   23.38
   4   5 -14   50.45   25.77
   4   5 -13  290.36  188.65
   4   5 -13  171.06   93.66
   4   5 -12   85.19   54.15
   4   5 -12  123.60   33.62
  -4  -5  12  110.61   25.53
   4   5 -11  378.66   97.28
   4   5 -11  345.22   48.27
   4   5 -10   24.44   19.30
   4   5 -10   22.37   19.11
   4   5 -10   16.77   11.58
  -4  -5  10    9.63   13.15
   4   5  -9  130.46   33.90
   4   5  -9  111.33   21.06
   4   5  -9   66.14   19.15
  -4  -5   9  128.43   25.58
   4   5  -8 2451.88   80.44
   4   5  -8 2784.77   83.51
   4   5  -8 2496.84   67.47
  -4  -5   8 2907.18   80.36
   4   5  -7   29.82   17.96
   4   5  -7   16.80   14.74
   4   5  -7   20.42   13.29
  -4  -5   7   12.15   10.96
   4   5  -6  502.34   96.83
   4   5  -6  577.64   67.58
   4   5  -6  454.42   40.01
  -4  -5   6  489.47   41.49
   4   5  -5   22.75   18.90
   4   5  -5   11.97    8.05
   4   5  -5    0.89   10.03
  -4  -5   5   44.94   16.64
  -4  -5   5    0.44    9.85
   4   5  -4 1859.75   95.47
   4   5  -4 1946.66   99.63
  -4  -5   4 1803.47  105.55
  -4  -5   4 1778.25   93.69
   4   5  -3 1864.55  104.79
   4   5  -3 1924.42  104.03
   4   5  -3 1910.07  101.71
  -4  -5   3 1835.37  102.66
  -4  -5   3 1748.99   96.92
   4   5  -2 1893.49  106.67
   4   5  -2 2015.26  105.49
   4   5  -2 2013.89  108.81
  -4  -5   2 1934.52  107.25
   4   5  -1  298.43   25.24
   4   5  -1  277.55   16.85
   4   5  -1  380.79   26.46
  -4  -5   1  410.86   80.16
   4   5   0  111.97   18.14
   4   5   0   73.10   10.63
  -4  -5   0  129.98   20.62
  -4  -5   0  108.35   14.84
   4   5   1  625.50   49.77
   4   5   1  806.54   65.27
  -4  -5  -1  751.48   61.64
  -4  -5  -1  751.99   59.30
   4   5   2  441.60   69.61
   4   5   2  453.79   59.15
  -4  -5  -2  438.47   76.34
  -4  -5  -2  465.89   48.37
   4   5   3  704.67   77.42
   4   5   3  835.64  128.67
  -4  -5  -3  627.45   58.12
  -4  -5  -3  611.17   67.09
   4   5   4 6589.56  118.77
  -4  -5  -4 6313.83  111.62
  -4  -5  -4 6220.33  130.75
   4   5   5 7781.60  134.42
   4   5   5 7780.91  154.38
  -4  -5  -5 8545.45  168.30
  -4  -5  -5 7464.15  127.90
   4   5   6  222.91   26.05
   4   5   6  182.60   22.65
  -4  -5  -6  250.81   80.82
  -4  -5  -6  217.22   17.65
   4   5   7 1754.84   90.46
   4   5   7 1537.69   86.40
  -4  -5  -7 1605.37   94.19
  -4  -5  -7 1679.94   87.36
   4   5   8 3239.83  157.82
   4   5   8 2674.13  139.85
  -4  -5  -8 2867.83  151.94
  -4  -5  -8 3004.62  147.17
   4   5   9  377.14   36.37
  -4  -5  -9  345.63   56.79
  -4  -5  -9  359.67   42.10
   4   5  10    6.20    7.96
  -4  -5 -10   26.43   12.41
  -4  -5 -10   40.53   34.04
   4   5  11    8.03    7.20
  -4  -5 -11    7.36    7.47
  -4  -5 -11   25.36   18.15
  -4  -5 -11   41.89   26.10
   4   5  12  372.66   34.68
  -4  -5 -12  201.64   55.51
  -4  -5 -12  419.92   44.48
  -4  -5 -12  301.83   34.70
   4   5  13 1074.30   97.58
  -4  -5 -13 1036.98  136.67
  -4  -5 -13 1242.18  167.45
   4   5  14   26.84   17.65
  -4  -5 -14   40.03   14.22
  -4  -5 -14   51.86   26.57
  -4  -5 -15 1681.40  231.18
  -4  -5 -15 1643.06  134.78
  -4  -5 -16  809.14   47.99
  -4  -5 -16  579.41  217.53
  -4  -5 -16  689.66   56.03
   4   5  17  396.71  288.32
  -4  -5 -17  316.68   99.65
   4   5  18  111.67   47.13
   4   6 -15 1203.29  184.18
   4   6 -15  912.28  222.83
   4   6 -14   31.62   16.99
   4   6 -14   32.99   27.34
   4   6 -13  357.10   45.86
   4   6 -13  289.70   32.58
   4   6 -12   12.52   14.81
   4   6 -12   43.51   21.20
  -4  -6  12    9.35   11.76
   4   6 -11  398.14  123.80
   4   6 -11  441.42   75.41
  -4  -6  11  392.55   84.65
   4   6 -10  100.97   36.39
   4   6 -10   59.36   19.78
  -4  -6  10   74.08   28.84
   4   6  -9  145.11   25.17
   4   6  -9  118.04   24.39
   4   6  -9   55.28   20.94
  -4  -6   9  139.56   40.83
   4   6  -8   68.07   15.15
   4   6  -8   51.99   16.03
   4   6  -8   57.79   16.36
  -4  -6   8   16.08   12.46
   4   6  -7  430.78  123.30
   4   6  -7  333.72   34.82
  -4  -6   7  466.30   26.48
   4   6  -6   47.70   12.65
   4   6  -6   87.99   20.06
   4   6  -6   69.95   27.50
  -4  -6   6  102.47   28.92
   4   6  -5  702.50  125.62
   4   6  -5  796.64   92.45
   4   6  -5  572.63   47.22
  -4  -6   5  747.99   61.97
   4   6  -4  118.05   31.72
   4   6  -4  152.50   24.02
   4   6  -4  173.30   32.99
  -4  -6   4  125.24   27.28
  -4  -6   4  167.34   34.32
   4   6  -3   29.29   16.52
   4   6  -3   50.63   11.97
  -4  -6   3   21.93   13.42
  -4  -6   3   42.17   17.17
   4   6  -2 2317.54  121.13
   4   6  -2 2242.43  115.22
   4   6  -2 2274.03  113.37
  -4  -6   2 2337.03  121.85
  -4  -6   2 2084.18  111.16
   4   6  -1 3830.10   67.07
   4   6  -1 3881.95   84.02
   4   6  -1 3385.23  249.26
  -4  -6   1 3708.04   86.49
  -4  -6   1 3823.04   85.10
   4   6   0 1405.97   80.85
   4   6   0 1477.97   84.72
  -4  -6   0 1224.14   74.38
  -4  -6   0 1294.09   74.24
   4   6   1 5731.18  117.48
   4   6   1 6223.20  120.81
  -4  -6  -1 5845.40  121.22
  -4  -6  -1 5783.91  114.58
   4   6   2 8797.81  154.52
   4   6   2 8785.63  161.38
  -4  -6  -2 9003.57  170.98
  -4  -6  -2 8549.28  150.93
  -4  -6  -2 8569.30  137.47
   4   6   3  978.22   57.17
   4   6   3  955.17   60.55
  -4  -6  -3  951.51   63.03
  -4  -6  -3  999.58   57.90
   4   6   4 4727.56  100.93
  -4  -6  -4 4402.49  100.70
   4   6   5 2530.73  127.99
   4   6   5 2354.75  125.22
  -4  -6  -5 2485.40  133.13
  -4  -6  -5 2347.33  121.78
   4   6   6  167.04   33.53
   4   6   6   58.88   14.54
  -4  -6  -6  140.56   24.25
  -4  -6  -6  134.34   16.47
   4   6   7  259.70   33.37
   4   6   7  143.59   38.17
  -4  -6  -7  237.52   28.67
   4   6   8  910.17   76.28
  -4  -6  -8  897.17  111.82
  -4  -6  -8 1129.51  156.01
   4   6   9  459.32   40.29
  -4  -6  -9  435.61   40.65
  -4  -6  -9  358.56   42.78
   4   6  10  322.14   49.97
  -4  -6 -10  230.88   32.83
   4   6  11   85.00   20.45
  -4  -6 -11   76.48   18.18
  -4  -6 -11  139.89   27.03
   4   6  12 1106.31   95.93
  -4  -6 -12 1084.72  104.17
   4   6  13   29.14   15.38
  -4  -6 -13    4.64   10.80
  -4  -6 -13   43.33   26.25
   4   6  14 3040.07  177.59
  -4  -6 -14 3014.66  187.31
  -4  -6 -14 3130.25  190.24
   4   6  15  263.86   99.59
  -4  -6 -15  294.76   83.06
   4   6  16  276.19  109.01
  -4  -6 -16  439.00  139.38
  -4  -6 -16  418.64  171.61
  -4  -6 -17 1988.18 1229.56
  -4  -6 -17 1704.54  140.32
   4   6  18   15.06   26.21
  -4  -6 -18   21.60   17.53
   4   7 -14  486.53  152.49
   4   7 -14  561.24   66.35
   4   7 -13  163.21   45.03
   4   7 -12  353.71  100.50
   4   7 -12  289.35  198.61
   4   7 -11  964.83   86.55
   4   7 -11  902.95   91.01
  -4  -7  11  953.70   80.50
   4   7 -10  546.58  110.91
   4   7 -10  524.40   94.99
  -4  -7  10  533.47   78.31
   4   7  -9   13.02   24.13
   4   7  -9   40.61   19.82
   4   7  -9   38.94   19.62
  -4  -7   9   30.28   18.15
   4   7  -8  594.77   79.21
   4   7  -8  620.40   85.14
  -4  -7   8  568.07   73.81
   4   7  -7 2056.10   70.83
   4   7  -7 2395.31   74.12
  -4  -7   7 2368.83   78.14
   4   7  -6  144.57   37.63
   4   7  -6  170.34   25.48
   4   7  -6   76.30   28.59
  -4  -7   6  150.00   24.71
   4   7  -5  941.04   85.22
   4   7  -5 1057.50   90.85
   4   7  -5  901.81   81.89
  -4  -7   5 1108.32  100.10
   4   7  -4  135.31   28.17
   4   7  -4  126.47   37.42
   4   7  -4  142.88   27.83
  -4  -7   4   78.60   17.93
   4   7  -3  212.04   35.98
   4   7  -3  222.51   33.04
   4   7  -3  169.92   33.79
  -4  -7   3  228.19   39.06
   4   7  -2  118.36   23.89
   4   7  -2   73.13   18.35
   4   7  -2   85.68   25.22
  -4  -7   2   97.31   16.20
  -4  -7   2   94.88   23.68
   4   7  -1 9113.69  316.65
   4   7  -1 8673.84  301.11
   4   7  -1 9643.54  326.05
  -4  -7   1 7999.48  279.18
  -4  -7   1 8515.29  304.72
  -4  -7   1 9343.02  315.23
   4   7   0 3110.79  246.99
   4   7   0 2945.41  234.28
  -4  -7   0 2827.82  146.79
  -4  -7   0 3032.36  236.46
   4   7   1  759.93   53.47
   4   7   1  483.15   48.53
  -4  -7  -1  604.82   50.25
  -4  -7  -1  521.77   37.98
  -4  -7  -1  584.01   41.14
   4   7   2  116.30   17.09
   4   7   2  120.93   17.70
  -4  -7  -2  183.27   28.26
  -4  -7  -2  176.71   20.59
  -4  -7  -2  103.88   12.07
   4   7   3 1075.43  112.14
  -4  -7  -3  885.83   93.22
  -4  -7  -3  906.84   57.07
  -4  -7  -3  800.03   52.57
   4   7   4   40.62   18.32
   4   7   4   26.33   14.63
  -4  -7  -4   48.09   18.72
  -4  -7  -4   46.24   11.35
   4   7   5 2291.50  116.21
   4   7   5 1915.03  129.55
  -4  -7  -5 2232.83  120.00
  -4  -7  -5 2214.72  111.08
   4   7   6  964.71   86.91
   4   7   6  914.82   62.78
  -4  -7  -6  857.25   63.29
  -4  -7  -6  985.14   60.95
   4   7   7    8.35   12.42
   4   7   7   -6.85   15.71
  -4  -7  -7   89.97   23.89
  -4  -7  -7   17.70   12.51
   4   7   8  259.88   28.21
  -4  -7  -8  212.56   62.37
  -4  -7  -8  275.10   58.17
   4   7   9  748.14   87.20
  -4  -7  -9  720.89   78.86
   4   7  10   11.90   13.90
  -4  -7 -10    7.38   20.76
   4   7  11  587.81   48.31
  -4  -7 -11  445.61  101.62
  -4  -7 -11  518.55   96.43
   4   7  12  127.86   28.16
  -4  -7 -12   34.26   28.45
   4   7  13  115.38   32.95
  -4  -7 -13   59.02   28.16
   4   7  14  320.14   94.77
  -4  -7 -14  350.27  106.38
   4   7  15   14.13    6.84
  -4  -7 -15   -8.55   31.48
  -4  -7 -16  232.94   64.55
  -4  -7 -16  111.82   24.82
  -4  -7 -17  301.41  123.89
  -4  -7 -17  224.04  142.07
  -4  -7 -18  117.56   33.80
  -4  -7 -18  105.29   69.43
   4   8 -14  135.25   90.25
   4   8 -14  130.83   75.61
   4   8 -13   12.30   21.45
   4   8 -13   22.84   30.64
   4   8 -12   64.55   27.67
  -4  -8  12   60.63   18.29
   4   8 -11  248.33   27.13
  -4  -8  11  164.94   46.93
   4   8 -10  226.42   26.86
   4   8 -10  144.05   29.08
  -4  -8  10  162.88   51.92
   4   8  -9  335.18   87.81
   4   8  -9  406.26   34.24
  -4  -8   9  329.10   97.31
   4   8  -8 1368.63  118.65
   4   8  -8 1179.81  102.45
  -4  -8   8 1357.06  120.63
   4   8  -7  135.86   34.67
   4   8  -7   69.59   34.56
  -4  -8   7   78.82   29.32
   4   8  -6   45.33   20.72
   4   8  -6   94.21   18.01
  -4  -8   6   50.36   18.06
   4   8  -5 1593.72   73.01
   4   8  -5 1311.48   89.13
   4   8  -5 1276.18  108.53
  -4  -8   5 1359.97   95.35
   4   8  -4  321.53   64.28
   4   8  -4  240.92   44.62
   4   8  -4  267.97   28.43
  -4  -8   4  286.34   32.85
   4   8  -3  137.67   37.58
   4   8  -3  247.98   41.45
   4   8  -3  136.33   44.45
  -4  -8   3  189.41   35.36
   4   8  -2 3199.60  132.64
   4   8  -2 3370.27  131.88
  -4  -8   2 3603.99  150.13
  -4  -8   2 3292.92  127.72
   4   8  -1 1429.54  111.74
   4   8  -1 1331.25  107.34
   4   8  -1 1087.59   85.92
  -4  -8   1 1201.61   99.74
  -4  -8   1 1379.23  102.96
   4   8   0   46.79   14.49
  -4  -8   0   43.37    9.70
  -4  -8   0   33.62   25.64
  -4  -8   0   50.49    8.83
   4   8   1  701.89  113.44
   4   8   1  712.42   52.15
  -4  -8  -1  746.83  129.93
  -4  -8  -1  669.71  110.59
  -4  -8  -1  668.73   57.82
   4   8   2   47.26   19.35
   4   8   2   75.75   24.31
  -4  -8  -2   66.67   28.83
  -4  -8  -2   52.26    9.38
  -4  -8  -2   73.79   13.10
   4   8   3   98.67   25.85
   4   8   3   74.73   17.39
  -4  -8  -3   46.58   19.78
  -4  -8  -3   69.88   16.67
  -4  -8  -3   62.53   12.07
   4   8   4   54.25   20.01
   4   8   4   27.79   19.46
  -4  -8  -4   47.90   18.78
   4   8   5  204.40   31.85
  -4  -8  -5  180.67   38.75
  -4  -8  -5  332.93   50.52
   4   8   6  809.97  112.36
  -4  -8  -6  822.72   66.82
  -4  -8  -6  921.78  158.04
   4   8   7  452.78   53.90
  -4  -8  -7  262.37   62.22
  -4  -8  -7  394.60   42.53
   4   8   8  267.86   30.55
  -4  -8  -8  318.06   77.80
   4   8   9  301.44   55.20
  -4  -8  -9  371.63   52.43
   4   8  10  337.36   34.81
  -4  -8 -10  259.59   27.42
  -4  -8 -10  207.71   32.16
  -4  -8 -11 1652.97  149.52
   4   8  12 1221.33  118.14
  -4  -8 -12  866.97  176.64
   4   8  13  245.01   27.31
  -4  -8 -13  376.55   41.17
   4   8  14  118.81   36.51
  -4  -8 -14  102.92   41.79
   4   8  15   29.71   16.66
  -4  -8 -15   19.14   33.54
   4   8  16  577.45  109.18
  -4  -8 -16  430.00  153.25
  -4  -8 -17  123.19   74.32
  -4  -8 -17  284.07   69.02
  -4  -8 -18    2.05   29.58
   4   9 -13   41.42   30.22
   4   9 -13   17.08   23.60
   4   9 -12   29.35   23.45
   4   9 -12   52.24   14.97
  -4  -9  12   12.19   17.51
   4   9 -11  478.59   81.43
   4   9 -11  300.71  110.03
   4   9 -10  357.95   70.73
   4   9 -10  220.82   27.51
  -4  -9  10  253.91   38.06
   4   9  -9  241.75   65.81
   4   9  -9  238.53   66.41
  -4  -9   9  326.70   57.76
   4   9  -8   73.90   26.71
   4   9  -8   76.21   21.19
  -4  -9   8   53.75   22.04
   4   9  -7  209.40   26.98
   4   9  -7  293.23   27.15
  -4  -9   7  333.01   30.35
   4   9  -6   46.06   20.18
   4   9  -6   32.83   15.87
   4   9  -5 1547.08  127.04
   4   9  -5 1705.12  120.39
  -4  -9   5 1634.78  119.11
   4   9  -4  263.96   27.25
   4   9  -4  243.75   60.33
  -4  -9   4  385.71   35.60
   4   9  -3  174.55   40.90
   4   9  -3  146.32   19.12
  -4  -9   3  137.17   29.05
  -4  -9   3   82.41   22.56
   4   9  -2 1459.53   80.01
   4   9  -2 1447.46   74.10
  -4  -9   2 1662.65   92.57
  -4  -9   2 1505.71   74.89
   4   9  -1  158.00   32.58
   4   9  -1  174.75   38.49
  -4  -9   1  158.87   36.37
  -4  -9   1  177.99   38.19
   4   9   0  548.27  126.19
  -4  -9   0  753.47   73.04
  -4  -9   0  662.97   70.64
   4   9   1 2122.92   94.19
  -4  -9  -1 2150.45   99.04
  -4  -9  -1 2023.86   84.78
   4   9   2 1966.42   88.87
  -4  -9  -2 2104.44  102.43
  -4  -9  -2 1715.44   71.54
   4   9   3 1270.51  101.57
  -4  -9  -3 1366.08  112.32
  -4  -9  -3 1255.37  120.96
   4   9   4 1141.15  100.16
  -4  -9  -4 1218.27  104.98
  -4  -9  -4 1124.83  117.94
  -4  -9  -4 1186.02  117.84
   4   9   5  171.74   34.70
  -4  -9  -5  142.34   26.63
  -4  -9  -5  114.78   26.76
   4   9   6   99.25   25.19
  -4  -9  -6  187.25   29.82
  -4  -9  -6  174.11   34.88
   4   9   7   90.07   28.80
  -4  -9  -7   72.15   27.64
   4   9   8 1420.65   99.27
  -4  -9  -8 1438.32  110.34
   4   9   9  243.26   28.60
  -4  -9  -9  426.53   84.34
   4   9  10  175.79   53.67
  -4  -9 -10  311.77   72.17
   4   9  11  263.78   26.69
  -4  -9 -11  233.36   40.30
   4   9  12   34.41   14.43
  -4  -9 -12   52.76   31.22
   4   9  13  151.16   56.94
  -4  -9 -13   93.78   55.44
  -4  -9 -14  200.35   33.09
   4   9  15  446.27   85.98
  -4  -9 -15  366.27  117.61
   4   9  16   88.32   31.34
  -4  -9 -16   37.02   20.43
   4   9  17   45.27   19.34
  -4  -9 -17   29.07   21.99
   4  10 -12   28.80   22.55
   4  10 -12   31.73   23.52
   4  10 -11  172.10   29.88
  -4 -10  11  169.69  108.41
   4  10 -10  588.50   64.80
  -4 -10  10  560.19   63.13
   4  10  -9  779.52   73.42
   4  10  -9  647.99  120.48
  -4 -10   9  886.86   62.50
   4  10  -8 2132.36  166.54
   4  10  -8 2162.74  167.61
  -4 -10   8 1990.79  157.41
   4  10  -7    8.62   20.92
   4  10  -7   27.39   23.38
  -4 -10   7   -1.12   19.49
   4  10  -6  142.43   29.73
   4  10  -6  173.14   30.61
  -4 -10   6  132.38   39.38
   4  10  -5   18.53   15.74
   4  10  -5   18.79    5.70
  -4 -10   5   54.87   25.08
   4  10  -4  570.91   48.86
   4  10  -4  705.89   82.88
  -4 -10   4  641.66   58.90
   4  10  -3  190.63   48.79
   4  10  -3  212.79   30.77
  -4 -10   3  275.79   56.88
  -4 -10   3  245.38   35.83
   4  10  -2  210.92   23.93
   4  10  -2  198.58   45.27
  -4 -10   2  204.10   30.18
  -4 -10   2  147.35   25.40
   4  10  -1   99.78   33.40
   4  10  -1  134.31   37.78
  -4 -10   1  129.89   30.59
  -4 -10   1   80.09   16.44
   4  10   0   10.54   14.36
  -4 -10   0   61.99   18.63
  -4 -10   0   37.00   16.82
   4  10   1  571.18   60.35
  -4 -10  -1  566.12  118.01
  -4 -10  -1  463.97   28.81
   4  10   2 1418.36  106.75
  -4 -10  -2 1675.22  100.53
  -4 -10  -2 1624.81   76.78
   4  10   3   50.78   28.24
  -4 -10  -3   43.20   33.13
  -4 -10  -3   35.87   12.03
   4  10   4  907.02   80.09
  -4 -10  -4  930.86   73.48
  -4 -10  -4 1019.25   83.00
   4  10   5 1801.17  147.06
  -4 -10  -5 1599.90  126.49
   4  10   6  117.81   18.21
  -4 -10  -6   49.09   30.61
   4  10   7 1673.20  116.10
  -4 -10  -7 1763.67  192.16
   4  10   8  129.12   36.86
  -4 -10  -8   81.89   33.37
   4  10   9  115.49   22.33
  -4 -10  -9   64.96   20.81
   4  10  10   -7.50   16.90
  -4 -10 -10   42.92   26.40
   4  10  11 1110.07  144.98
  -4 -10 -11 1227.71   70.60
   4  10  12   24.49   12.88
  -4 -10 -12   22.00   16.07
   4  10  13  428.71   68.91
  -4 -10 -13  504.77   76.72
  -4 -10 -14   47.97   22.90
  -4 -10 -15   70.81   31.24
  -4 -10 -16   31.68   29.53
   4  11 -11  481.56   59.58
   4  11 -11  351.31   76.73
  -4 -11  11  389.62   82.18
   4  11 -10   90.99   38.44
   4  11 -10   48.77   31.79
   4  11  -9  157.96   46.47
   4  11  -9   72.75   57.08
  -4 -11   9   45.96   22.06
   4  11  -8  188.29   59.12
  -4 -11   8  217.34   65.11
   4  11  -7   75.84   30.59
   4  11  -7  117.58   40.08
  -4 -11   7  200.49   64.10
   4  11  -6  209.12   28.24
   4  11  -6  133.16   26.66
  -4 -11   6  183.69   67.30
   4  11  -5  109.92   28.12
   4  11  -5   43.79   15.02
  -4 -11   5   60.03   25.29
   4  11  -4   46.59   24.72
   4  11  -4   32.09   11.08
  -4 -11   4   22.43   21.02
  -4 -11   4   13.44   14.21
   4  11  -3  434.68  123.91
   4  11  -3  454.38   99.53
  -4 -11   3  445.24  108.56
  -4 -11   3  381.83   50.69
   4  11  -2  948.17   73.35
   4  11  -2 1369.46  106.59
  -4 -11   2 1258.09   97.00
  -4 -11   2 1231.88   88.09
   4  11  -1   32.59   16.74
  -4 -11   1   74.59   31.74
  -4 -11   1   17.84   14.95
   4  11   0   59.35   18.70
  -4 -11   0  101.95   34.37
  -4 -11   0   67.14   13.09
   4  11   1  -14.40   18.72
  -4 -11  -1   77.85   24.15
  -4 -11  -1   13.44   12.59
   4  11   2 1400.47   99.23
  -4 -11  -2 1320.00   97.22
  -4 -11  -2  980.80   68.97
   4  11   3  671.44   66.09
  -4 -11  -3  566.26   46.57
  -4 -11  -3  526.54   59.17
   4  11   4 4607.56  142.21
  -4 -11  -4 5326.16  156.04
  -4 -11  -4 4593.06  119.96
   4  11   5  216.29   50.66
  -4 -11  -5  236.22   49.37
  -4 -11  -5  164.86   30.92
   4  11   6  772.52   65.78
  -4 -11  -6  801.48   70.11
  -4 -11  -6  571.37  131.64
   4  11   7  792.43   47.85
  -4 -11  -7  722.13   49.62
   4  11   8   25.62   23.00
  -4 -11  -8    3.63   12.12
   4  11   9 1375.39  120.47
  -4 -11  -9  864.77   83.09
   4  11  10  489.72   39.92
  -4 -11 -10  676.82   51.35
   4  11  11  208.93   41.46
  -4 -11 -11  109.81   41.25
   4  11  12   12.91   20.56
  -4 -11 -12   24.28   23.27
   4  11  13   30.55   15.98
  -4 -11 -13   42.04   35.33
   4  11  14  135.74  100.50
  -4 -11 -14  240.09   44.75
   4  11  15  279.90   64.44
  -4 -11 -15  202.25   52.69
   4  12 -10   95.68   34.38
   4  12 -10  101.00   64.19
  -4 -12  10  201.31   50.54
   4  12  -9   43.02   27.32
   4  12  -9   13.80   21.10
  -4 -12   9   26.29   25.16
   4  12  -8  406.08   52.49
   4  12  -8  119.66   87.92
   4  12  -7  145.01   36.07
   4  12  -7   69.60   24.76
  -4 -12   7   82.28   41.04
   4  12  -6  195.07   30.41
   4  12  -6  198.86   30.22
  -4 -12   6  142.35   39.74
   4  12  -5   17.89    7.40
   4  12  -5  -18.71   18.05
  -4 -12   5   89.22   35.92
   4  12  -4   31.05   12.47
   4  12  -4   76.86   20.61
  -4 -12   4   62.00   25.16
   4  12  -3 1338.22   99.10
   4  12  -3 1089.86   49.57
  -4 -12   3 1417.37   74.72
   4  12  -2  817.82  122.01
   4  12  -2  648.82   78.58
  -4 -12   2  644.35   44.06
   4  12  -1  231.69   43.41
  -4 -12   1  102.71   27.18
   4  12   0 1833.26  159.87
  -4 -12   0 1806.03  158.51
   4  12   1   -7.76   25.86
  -4 -12  -1   -2.92   23.76
   4  12   2  988.78  164.80
  -4 -12  -2  759.82  126.46
   4  12   3  207.14   27.55
  -4 -12  -3  148.57   63.06
  -4 -12  -3  161.12   32.19
   4  12   4 2258.09  141.20
  -4 -12  -4 2124.96  146.97
  -4 -12  -4 1971.20  120.68
   4  12   5  239.58   55.10
  -4 -12  -5  156.02   42.52
  -4 -12  -5  109.61   32.83
   4  12   6  212.37   38.83
  -4 -12  -6  123.31   44.45
   4  12   7  101.42   27.28
  -4 -12  -7  159.81   39.37
   4  12   8   72.79   24.29
  -4 -12  -8  162.56   31.05
   4  12   9  306.84   39.94
  -4 -12  -9  324.66   70.57
   4  12  10  514.97   82.89
  -4 -12 -10  530.78   83.02
   4  12  11 1330.70   84.95
  -4 -12 -11 1228.77  123.51
   4  12  12  114.03   38.52
  -4 -12 -12   76.80   30.51
   4  12  13   28.57   17.91
  -4 -12 -13   38.10   16.23
   4  12  14   19.08   22.17
   4  12  15  129.31   39.55
  -4 -12 -15   82.93   27.33
   4  13  -9    1.02   23.49
  -4 -13   9   17.80   28.66
   4  13  -7   85.77   39.46
  -4 -13   7   53.63   39.88
   4  13  -6  156.22   74.36
   4  13  -6  147.35   75.03
  -4 -13   6  266.79   40.46
   4  13  -5  385.81  107.19
   4  13  -5  304.87   44.22
  -4 -13   5  437.69   67.13
  -4 -13   4   17.42   27.79
   4  13  -3  798.43   79.55
   4  13  -3  767.59   67.29
  -4 -13   3  663.73  169.41
   4  13  -2  190.38   47.89
  -4 -13   2  156.54   44.74
   4  13  -1   50.65   17.02
  -4 -13   1  101.63   38.58
   4  13   0  568.59   86.12
  -4 -13   0  436.30   43.07
   4  13   1 1748.11   79.29
  -4 -13  -1 1652.09   91.91
   4  13   2  309.07   56.67
  -4 -13  -2  515.53   87.56
   4  13   3  427.47   91.36
  -4 -13  -3  490.62   49.19
  -4 -13  -3  239.44   47.20
   4  13   4  117.15   33.13
  -4 -13  -4  126.73   47.01
   4  13   5  384.54   98.82
  -4 -13  -5  447.90  100.50
   4  13   6  566.20   43.66
  -4 -13  -6  543.27   43.74
   4  13   7   61.87   29.83
  -4 -13  -7   56.36   30.65
[truncated: 283,942 more chars]
